# Supplementary material for: The Terrestrial Plastisphere: Diversity and Polymer-Colonizing Potential of Plastic-Associated Microbial Communities in Soil
Source: Microorganisms. 2021 Sep 3;9(9):1876. doi: 10.3390/microorganisms9091876 (PMC8465064; doi:10.3390/microorganisms9091876)
Supplement: Supplementary file 1 [file microorganisms-09-01876-s001.zip]

Archive with 4 entries (3 files):
- microorganisms-1346230-supplementary/microorganisms-1346230-supplementary-to conversion/
- microorganisms-1346230-supplementary/microorganisms-1346230-supplementary-to conversion/Supplementary_FigureS5.pdf
- microorganisms-1346230-supplementary/microorganisms-1346230-supplementary-to conversion/Supplementary_tableS7_top50ASV.xlsx
- microorganisms-1346230-supplementary/microorganisms-1346230-supplementary-to conversion/Supplementary_v8.pdf
