# Supplementary material for: The Terrestrial Plastisphere: Diversity and Polymer-Colonizing Potential of Plastic-Associated Microbial Communities in Soil
Source: Microorganisms. 2021 Sep 3;9(9):1876. doi: 10.3390/microorganisms9091876 (PMC8465064; doi:10.3390/microorganisms9091876)
Supplement: Supplementary file 1 [file microorganisms-09-01876-s001.zip › microorganisms-1346230-supplementary/microorganisms-1346230-supplementary-to conversion/Supplementary_tableS7_top50ASV.xlsx]

## Sheet: Sheet1
OTU	Sample	Abundance	Substrate	Phylum	Class	Order	Family	Genus
ASV_1	NGK_N1s3.2_2b	0.493978	plastic	Cyanobacteria	Oxyphotobacteria	Nostocales	Phormidiaceae	Tychonema CCAP 1459-11B
ASV_1	NGK_N1s3.1_2a	0.446254	plastic	Cyanobacteria	Oxyphotobacteria	Nostocales	Phormidiaceae	Tychonema CCAP 1459-11B
ASV_1	NGK_N2p1.1_3a	0.112677	plastic	Cyanobacteria	Oxyphotobacteria	Nostocales	Phormidiaceae	Tychonema CCAP 1459-11B
ASV_1	NGK_N2p1.2_3b	0.106445	plastic	Cyanobacteria	Oxyphotobacteria	Nostocales	Phormidiaceae	Tychonema CCAP 1459-11B
ASV_10	NGK_N4p1.2_4b	0.071829	plastic	Actinobacteria	Actinobacteria	Frankiales	Geodermatophilaceae	Blastococcus
ASV_10	NGK_N4p1.1_4a	0.0655317	plastic	Actinobacteria	Actinobacteria	Frankiales	Geodermatophilaceae	Blastococcus
ASV_7	NGK_N1p4.2_1b	0.0582674	plastic	Proteobacteria	Gammaproteobacteria	Diplorickettsiales	Diplorickettsiaceae	Rickettsiella
ASV_7	NGK1.4.1	0.0574979	plastic	Proteobacteria	Gammaproteobacteria	Diplorickettsiales	Diplorickettsiaceae	Rickettsiella
ASV_7	NGK_N1p4.1_1a	0.0492302	plastic	Proteobacteria	Gammaproteobacteria	Diplorickettsiales	Diplorickettsiaceae	Rickettsiella
ASV_1	NGK_N4p1.1_4a	0.0403988	plastic	Cyanobacteria	Oxyphotobacteria	Nostocales	Phormidiaceae	Tychonema CCAP 1459-11B
ASV_10	NGK_N5p2.1_5a	0.0332959	plastic	Actinobacteria	Actinobacteria	Frankiales	Geodermatophilaceae	Blastococcus
ASV_1	NGK_N4p1.2_4b	0.0324367	plastic	Cyanobacteria	Oxyphotobacteria	Nostocales	Phormidiaceae	Tychonema CCAP 1459-11B
ASV_10	NGK_N2p1.1_3a	0.0309263	plastic	Actinobacteria	Actinobacteria	Frankiales	Geodermatophilaceae	Blastococcus
ASV_5	NGK_N1s3.2_2b	0.0299228	plastic	Proteobacteria	Alphaproteobacteria	Azospirillales	Azospirillaceae	Skermanella
ASV_10	NGK_N1p4.2_1b	0.0291197	plastic	Actinobacteria	Actinobacteria	Frankiales	Geodermatophilaceae	Blastococcus
ASV_5	NGK_N1s3.1_2a	0.0272665	plastic	Proteobacteria	Alphaproteobacteria	Azospirillales	Azospirillaceae	Skermanella
ASV_10	NGK_N2p1.2_3b	0.0261521	plastic	Actinobacteria	Actinobacteria	Frankiales	Geodermatophilaceae	Blastococcus
ASV_10	NGK_N1s3.2_2b	0.0222188	plastic	Actinobacteria	Actinobacteria	Frankiales	Geodermatophilaceae	Blastococcus
ASV_10	NGK_N1p4.1_1a	0.0205613	plastic	Actinobacteria	Actinobacteria	Frankiales	Geodermatophilaceae	Blastococcus
ASV_3	NGK_N5p2.1_5a	0.0192013	plastic	Actinobacteria	Actinobacteria	Micrococcales	Micrococcaceae	Pseudarthrobacter
ASV_11	NGK_N1p4.2_1b	0.0189656	plastic	Proteobacteria	Alphaproteobacteria	Rhizobiales	Beijerinckiaceae	Microvirga
ASV_20	NGK_N1p4.2_1b	0.0186019	plastic	Actinobacteria	Actinobacteria	Propionibacteriales	Nocardioidaceae	Nocardioides
ASV_5	NGK_N1p4.2_1b	0.0180984	plastic	Proteobacteria	Alphaproteobacteria	Azospirillales	Azospirillaceae	Skermanella
ASV_10	NGK_N1s3.1_2a	0.0176532	plastic	Actinobacteria	Actinobacteria	Frankiales	Geodermatophilaceae	Blastococcus
ASV_10	NGK_N5p2.2_5b	0.0172048	plastic	Actinobacteria	Actinobacteria	Frankiales	Geodermatophilaceae	Blastococcus
ASV_10	NGK1.4.1	0.0170642	plastic	Actinobacteria	Actinobacteria	Frankiales	Geodermatophilaceae	Blastococcus
ASV_5	NGK1.4.1	0.016618	plastic	Proteobacteria	Alphaproteobacteria	Azospirillales	Azospirillaceae	Skermanella
ASV_5	NGK_N1p4.1_1a	0.0161107	plastic	Proteobacteria	Alphaproteobacteria	Azospirillales	Azospirillaceae	Skermanella
ASV_11	NGK_N1p4.1_1a	0.0160706	plastic	Proteobacteria	Alphaproteobacteria	Rhizobiales	Beijerinckiaceae	Microvirga
ASV_5	NGK_N4p1.2_4b	0.0159791	plastic	Proteobacteria	Alphaproteobacteria	Azospirillales	Azospirillaceae	Skermanella
ASV_12	NGK_N5p2.1_5a	0.0149117	plastic	Proteobacteria	Alphaproteobacteria	Sphingomonadales	Sphingomonadaceae	Sphingomonadaceae(uncult.)
ASV_5	NGK_N4p1.1_4a	0.0143971	plastic	Proteobacteria	Alphaproteobacteria	Azospirillales	Azospirillaceae	Skermanella
ASV_12	NGK_N1p4.2_1b	0.0141542	plastic	Proteobacteria	Alphaproteobacteria	Sphingomonadales	Sphingomonadaceae	Sphingomonadaceae(uncult.)
ASV_11	NGK1.4.1	0.0136799	plastic	Proteobacteria	Alphaproteobacteria	Rhizobiales	Beijerinckiaceae	Microvirga
ASV_20	NGK_N1p4.1_1a	0.0134322	plastic	Actinobacteria	Actinobacteria	Propionibacteriales	Nocardioidaceae	Nocardioides
ASV_12	NGK_N1p4.1_1a	0.0125982	plastic	Proteobacteria	Alphaproteobacteria	Sphingomonadales	Sphingomonadaceae	Sphingomonadaceae(uncult.)
ASV_5	NGK_N2p1.1_3a	0.0119893	plastic	Proteobacteria	Alphaproteobacteria	Azospirillales	Azospirillaceae	Skermanella
ASV_11	NGK_N1s3.2_2b	0.0114583	plastic	Proteobacteria	Alphaproteobacteria	Rhizobiales	Beijerinckiaceae	Microvirga
ASV_5	NGK_N2p1.2_3b	0.0112193	plastic	Proteobacteria	Alphaproteobacteria	Azospirillales	Azospirillaceae	Skermanella
ASV_10	NGK_N5s2.2_6b	0.0111796	plastic	Actinobacteria	Actinobacteria	Frankiales	Geodermatophilaceae	Blastococcus
ASV_38	NGK_N1p4.2_1b	0.0111612	plastic	Actinobacteria	Actinobacteria	Micrococcales	Promicromonosporaceae	Cellulosimicrobium
ASV_20	NGK_N2p1.2_3b	0.0108699	plastic	Actinobacteria	Actinobacteria	Propionibacteriales	Nocardioidaceae	Nocardioides
ASV_10	NGK_N5s2.1_6a	0.0106981	plastic	Actinobacteria	Actinobacteria	Frankiales	Geodermatophilaceae	Blastococcus
ASV_20	NGK1.4.1	0.0106409	plastic	Actinobacteria	Actinobacteria	Propionibacteriales	Nocardioidaceae	Nocardioides
ASV_20	NGK_N2p1.1_3a	0.0101775	plastic	Actinobacteria	Actinobacteria	Propionibacteriales	Nocardioidaceae	Nocardioides
ASV_29	NGK_N1p4.2_1b	0.00993035	plastic	Actinobacteria	Actinobacteria	Pseudonocardiales	Pseudonocardiaceae	Actinomycetospora
ASV_3	NGK_N5p2.2_5b	0.00981461	plastic	Actinobacteria	Actinobacteria	Micrococcales	Micrococcaceae	Pseudarthrobacter
ASV_38	NGK_N1p4.1_1a	0.00964715	plastic	Actinobacteria	Actinobacteria	Micrococcales	Promicromonosporaceae	Cellulosimicrobium
ASV_12	NGK_N5p2.2_5b	0.00948356	plastic	Proteobacteria	Alphaproteobacteria	Sphingomonadales	Sphingomonadaceae	Sphingomonadaceae(uncult.)
ASV_29	NGK_N4p1.1_4a	0.00922574	plastic	Actinobacteria	Actinobacteria	Pseudonocardiales	Pseudonocardiaceae	Actinomycetospora
ASV_11	NGK_N1s3.1_2a	0.00921058	plastic	Proteobacteria	Alphaproteobacteria	Rhizobiales	Beijerinckiaceae	Microvirga
ASV_12	NGK1.4.1	0.00919293	plastic	Proteobacteria	Alphaproteobacteria	Sphingomonadales	Sphingomonadaceae	Sphingomonadaceae(uncult.)
ASV_12	NGK_N4p1.2_4b	0.0086475	plastic	Proteobacteria	Alphaproteobacteria	Sphingomonadales	Sphingomonadaceae	Sphingomonadaceae(uncult.)
ASV_16	AlbaEH9.1_24a	0.00848786	plastic	Actinobacteria	Actinobacteria	Streptomycetales	Streptomycetaceae	Streptomyces
ASV_21	AlbaEH9.2_24b	0.0084877	plastic	Actinobacteria	Actinobacteria	Frankiales	Nakamurellaceae	Nakamurella
ASV_12	NGK_N4p1.1_4a	0.00835695	plastic	Proteobacteria	Alphaproteobacteria	Sphingomonadales	Sphingomonadaceae	Sphingomonadaceae(uncult.)
ASV_32	NGK_N5p2.1_5a	0.0082729	plastic	Proteobacteria	Alphaproteobacteria	Rhizobiales	Hyphomicrobiaceae	Hyphomicrobium
ASV_5	NGK_N5p2.1_5a	0.0082729	plastic	Proteobacteria	Alphaproteobacteria	Azospirillales	Azospirillaceae	Skermanella
ASV_12	NGK_N5s2.1_6a	0.00821218	plastic	Proteobacteria	Alphaproteobacteria	Sphingomonadales	Sphingomonadaceae	Sphingomonadaceae(uncult.)
ASV_21	AlbaEH9.1_24a	0.00811645	plastic	Actinobacteria	Actinobacteria	Frankiales	Nakamurellaceae	Nakamurella
ASV_12	NGK_N5s2.2_6b	0.00794342	plastic	Proteobacteria	Alphaproteobacteria	Sphingomonadales	Sphingomonadaceae	Sphingomonadaceae(uncult.)
ASV_16	NGK_N1p4.2_1b	0.00791631	plastic	Actinobacteria	Actinobacteria	Streptomycetales	Streptomycetaceae	Streptomyces
ASV_17	NGK_N1p4.2_1b	0.0077205	plastic	Actinobacteria	Actinobacteria	Propionibacteriales	Nocardioidaceae	Marmoricola
ASV_16	NGK_N5p2.1_5a	0.00745583	plastic	Actinobacteria	Actinobacteria	Streptomycetales	Streptomycetaceae	Streptomyces
ASV_16	AlbaEH9.2_24b	0.00741303	plastic	Actinobacteria	Actinobacteria	Streptomycetales	Streptomycetaceae	Streptomyces
ASV_24	NGK_N1p4.2_1b	0.00741279	plastic	Actinobacteria	Actinobacteria	Propionibacteriales	Nocardioidaceae	Aeromicrobium
ASV_12	NGK_N1s3.2_2b	0.0073551	plastic	Proteobacteria	Alphaproteobacteria	Sphingomonadales	Sphingomonadaceae	Sphingomonadaceae(uncult.)
ASV_45	NGK_N1p4.2_1b	0.00718901	plastic	Actinobacteria	Actinobacteria	Micrococcales	Cellulomonadaceae	Cellulomonas
ASV_5	NGK_N5p2.2_5b	0.00716623	plastic	Proteobacteria	Alphaproteobacteria	Azospirillales	Azospirillaceae	Skermanella
ASV_29	NGK1.4.1	0.00713041	plastic	Actinobacteria	Actinobacteria	Pseudonocardiales	Pseudonocardiaceae	Actinomycetospora
ASV_29	NGK_N4p1.2_4b	0.00704105	plastic	Actinobacteria	Actinobacteria	Pseudonocardiales	Pseudonocardiaceae	Actinomycetospora
ASV_20	NGK_N1s3.1_2a	0.00704085	plastic	Actinobacteria	Actinobacteria	Propionibacteriales	Nocardioidaceae	Nocardioides
ASV_3	AlbaEH9.1_24a	0.00700564	plastic	Actinobacteria	Actinobacteria	Micrococcales	Micrococcaceae	Pseudarthrobacter
ASV_20	NGK_N1s3.2_2b	0.00692244	plastic	Actinobacteria	Actinobacteria	Propionibacteriales	Nocardioidaceae	Nocardioides
ASV_20	NGK_N4p1.1_4a	0.00684691	plastic	Actinobacteria	Actinobacteria	Propionibacteriales	Nocardioidaceae	Nocardioides
ASV_38	NGK1.4.1	0.00684418	plastic	Actinobacteria	Actinobacteria	Micrococcales	Promicromonosporaceae	Cellulosimicrobium
ASV_16	NGK_N1p4.1_1a	0.00678428	plastic	Actinobacteria	Actinobacteria	Streptomycetales	Streptomycetaceae	Streptomyces
ASV_29	NGK_N1p4.1_1a	0.00673617	plastic	Actinobacteria	Actinobacteria	Pseudonocardiales	Pseudonocardiaceae	Actinomycetospora
ASV_59	NGK_N1p4.2_1b	0.00671347	plastic	Gemmatimonadetes	Gemmatimonadetes	Gemmatimonadales	Gemmatimonadaceae	Gemmatimonadaceae(uncult.)
ASV_17	NGK_N4p1.1_4a	0.00645388	plastic	Actinobacteria	Actinobacteria	Propionibacteriales	Nocardioidaceae	Marmoricola
ASV_51	NGK_N1s3.2_2b	0.00642001	plastic	Proteobacteria	Alphaproteobacteria	Rhizobiales	Devosiaceae	Devosia
ASV_12	NGK_N2p1.1_3a	0.00642	plastic	Proteobacteria	Alphaproteobacteria	Sphingomonadales	Sphingomonadaceae	Sphingomonadaceae(uncult.)
ASV_59	NGK1.4.1	0.00631382	plastic	Gemmatimonadetes	Gemmatimonadetes	Gemmatimonadales	Gemmatimonadaceae	Gemmatimonadaceae(uncult.)
ASV_40	NGK_N1p4.2_1b	0.00618199	plastic	Actinobacteria	Actinobacteria	Corynebacteriales	Mycobacteriaceae	Mycobacterium
ASV_11	NGK_N4p1.2_4b	0.00611819	plastic	Proteobacteria	Alphaproteobacteria	Rhizobiales	Beijerinckiaceae	Microvirga
ASV_24	AlbaEH9.1_24a	0.00602771	plastic	Actinobacteria	Actinobacteria	Propionibacteriales	Nocardioidaceae	Aeromicrobium
ASV_20	NGK_N4p1.2_4b	0.00596438	plastic	Actinobacteria	Actinobacteria	Propionibacteriales	Nocardioidaceae	Nocardioides
ASV_51	NGK_N4p1.1_4a	0.00593674	plastic	Proteobacteria	Alphaproteobacteria	Rhizobiales	Devosiaceae	Devosia
ASV_46	NGK_N1p4.2_1b	0.00587429	plastic	Actinobacteria	Actinobacteria	Pseudonocardiales	Pseudonocardiaceae	Pseudonocardia
ASV_26	AlbaEH9.2_24b	0.00565417	plastic	Planctomycetes	Planctomycetacia	Pirellulales	Pirellulaceae	Pir4 lineage
ASV_16	NGK1.4.1	0.00560667	plastic	Actinobacteria	Actinobacteria	Streptomycetales	Streptomycetaceae	Streptomyces
ASV_12	NGK_N1s3.1_2a	0.00559079	plastic	Proteobacteria	Alphaproteobacteria	Sphingomonadales	Sphingomonadaceae	Sphingomonadaceae(uncult.)
ASV_17	NGK_N5p2.1_5a	0.00556634	plastic	Actinobacteria	Actinobacteria	Propionibacteriales	Nocardioidaceae	Marmoricola
ASV_11	NGK_N4p1.1_4a	0.00550235	plastic	Proteobacteria	Alphaproteobacteria	Rhizobiales	Beijerinckiaceae	Microvirga
ASV_59	NGK_N1p4.1_1a	0.00549318	plastic	Gemmatimonadetes	Gemmatimonadetes	Gemmatimonadales	Gemmatimonadaceae	Gemmatimonadaceae(uncult.)
ASV_12	NGK_N2p1.2_3b	0.00547723	plastic	Proteobacteria	Alphaproteobacteria	Sphingomonadales	Sphingomonadaceae	Sphingomonadaceae(uncult.)
ASV_17	NGK_N1p4.1_1a	0.00538893	plastic	Actinobacteria	Actinobacteria	Propionibacteriales	Nocardioidaceae	Marmoricola
ASV_46	NGK1.4.1	0.00537938	plastic	Actinobacteria	Actinobacteria	Pseudonocardiales	Pseudonocardiaceae	Pseudonocardia
ASV_1	NGK1.4.1	0.00536254	plastic	Cyanobacteria	Oxyphotobacteria	Nostocales	Phormidiaceae	Tychonema CCAP 1459-11B
ASV_3	NGK_N5s2.2_6b	0.00529007	plastic	Actinobacteria	Actinobacteria	Micrococcales	Micrococcaceae	Pseudarthrobacter
ASV_24	AlbaEH9.2_24b	0.00527335	plastic	Actinobacteria	Actinobacteria	Propionibacteriales	Nocardioidaceae	Aeromicrobium
ASV_32	NGK_N5p2.2_5b	0.00524809	plastic	Proteobacteria	Alphaproteobacteria	Rhizobiales	Hyphomicrobiaceae	Hyphomicrobium
ASV_16	NGK_N5s2.1_6a	0.00520949	plastic	Actinobacteria	Actinobacteria	Streptomycetales	Streptomycetaceae	Streptomyces
ASV_51	NGK_N4p1.2_4b	0.00516116	plastic	Proteobacteria	Alphaproteobacteria	Rhizobiales	Devosiaceae	Devosia
ASV_40	NGK_N5p2.1_5a	0.0051578	plastic	Actinobacteria	Actinobacteria	Corynebacteriales	Mycobacteriaceae	Mycobacterium
ASV_17	NGK_N4p1.2_4b	0.00505862	plastic	Actinobacteria	Actinobacteria	Propionibacteriales	Nocardioidaceae	Marmoricola
ASV_45	NGK_N1p4.1_1a	0.00497995	plastic	Actinobacteria	Actinobacteria	Micrococcales	Cellulomonadaceae	Cellulomonas
ASV_22	NGK_N4p1.2_4b	0.00497317	plastic	Proteobacteria	Alphaproteobacteria	Sphingomonadales	Sphingomonadaceae	Sphingomonas
ASV_24	NGK_N1p4.1_1a	0.00497193	plastic	Actinobacteria	Actinobacteria	Propionibacteriales	Nocardioidaceae	Aeromicrobium
ASV_26	AlbaEH9.1_24a	0.00491349	plastic	Planctomycetes	Planctomycetacia	Pirellulales	Pirellulaceae	Pir4 lineage
ASV_38	NGK_N1s3.2_2b	0.0049127	plastic	Actinobacteria	Actinobacteria	Micrococcales	Promicromonosporaceae	Cellulosimicrobium
ASV_3	AlbaEH9.2_24b	0.00475053	plastic	Actinobacteria	Actinobacteria	Micrococcales	Micrococcaceae	Pseudarthrobacter
ASV_38	NGK_N1s3.1_2a	0.00467779	plastic	Actinobacteria	Actinobacteria	Micrococcales	Promicromonosporaceae	Cellulosimicrobium
ASV_11	NGK_N2p1.1_3a	0.00466336	plastic	Proteobacteria	Alphaproteobacteria	Rhizobiales	Beijerinckiaceae	Microvirga
ASV_40	AlbaEH9.1_24a	0.00464771	plastic	Actinobacteria	Actinobacteria	Corynebacteriales	Mycobacteriaceae	Mycobacterium
ASV_46	NGK_N1p4.1_1a	0.00460305	plastic	Actinobacteria	Actinobacteria	Pseudonocardiales	Pseudonocardiaceae	Pseudonocardia
ASV_16	NGK_N5s2.2_6b	0.00456844	plastic	Actinobacteria	Actinobacteria	Streptomycetales	Streptomycetaceae	Streptomyces
ASV_3	NGK_N5s2.1_6a	0.00443944	plastic	Actinobacteria	Actinobacteria	Micrococcales	Micrococcaceae	Pseudarthrobacter
ASV_1	NGK_N1p4.2_1b	0.0044197	plastic	Cyanobacteria	Oxyphotobacteria	Nostocales	Phormidiaceae	Tychonema CCAP 1459-11B
ASV_22	NGK_N4p1.1_4a	0.00440602	plastic	Proteobacteria	Alphaproteobacteria	Sphingomonadales	Sphingomonadaceae	Sphingomonas
ASV_16	NGK_N5p2.2_5b	0.00436205	plastic	Actinobacteria	Actinobacteria	Streptomycetales	Streptomycetaceae	Streptomyces
ASV_11	NGK_N2p1.2_3b	0.00433332	plastic	Proteobacteria	Alphaproteobacteria	Rhizobiales	Beijerinckiaceae	Microvirga
ASV_51	NGK_N1s3.1_2a	0.00431796	plastic	Proteobacteria	Alphaproteobacteria	Rhizobiales	Devosiaceae	Devosia
ASV_45	NGK_N2p1.2_3b	0.00431078	plastic	Actinobacteria	Actinobacteria	Micrococcales	Cellulomonadaceae	Cellulomonas
ASV_22	NGK_N2p1.2_3b	0.00431078	plastic	Proteobacteria	Alphaproteobacteria	Sphingomonadales	Sphingomonadaceae	Sphingomonas
ASV_40	NGK_N1p4.1_1a	0.00426624	plastic	Actinobacteria	Actinobacteria	Corynebacteriales	Mycobacteriaceae	Mycobacterium
ASV_22	NGK_N2p1.1_3a	0.00423011	plastic	Proteobacteria	Alphaproteobacteria	Sphingomonadales	Sphingomonadaceae	Sphingomonas
ASV_45	NGK_N2p1.1_3a	0.00415922	plastic	Actinobacteria	Actinobacteria	Micrococcales	Cellulomonadaceae	Cellulomonas
ASV_46	NGK_N1s3.2_2b	0.00413114	plastic	Actinobacteria	Actinobacteria	Pseudonocardiales	Pseudonocardiaceae	Pseudonocardia
ASV_24	NGK1.4.1	0.00408294	plastic	Actinobacteria	Actinobacteria	Propionibacteriales	Nocardioidaceae	Aeromicrobium
ASV_24	NGK_N1s3.2_2b	0.00406135	plastic	Actinobacteria	Actinobacteria	Propionibacteriales	Nocardioidaceae	Aeromicrobium
ASV_17	NGK_N5p2.2_5b	0.00383627	plastic	Actinobacteria	Actinobacteria	Propionibacteriales	Nocardioidaceae	Marmoricola
ASV_17	NGK_N2p1.2_3b	0.00376982	plastic	Actinobacteria	Actinobacteria	Propionibacteriales	Nocardioidaceae	Marmoricola
ASV_17	NGK_N2p1.1_3a	0.00376535	plastic	Actinobacteria	Actinobacteria	Propionibacteriales	Nocardioidaceae	Marmoricola
ASV_40	NGK1.4.1	0.00369569	plastic	Actinobacteria	Actinobacteria	Corynebacteriales	Mycobacteriaceae	Mycobacterium
ASV_17	NGK_N1s3.2_2b	0.00368453	plastic	Actinobacteria	Actinobacteria	Propionibacteriales	Nocardioidaceae	Marmoricola
ASV_24	NGK_N1s3.1_2a	0.00367886	plastic	Actinobacteria	Actinobacteria	Propionibacteriales	Nocardioidaceae	Aeromicrobium
ASV_1	NGK_N1p4.1_1a	0.00365678	plastic	Cyanobacteria	Oxyphotobacteria	Nostocales	Phormidiaceae	Tychonema CCAP 1459-11B
ASV_17	NGK1.4.1	0.003561	plastic	Actinobacteria	Actinobacteria	Propionibacteriales	Nocardioidaceae	Marmoricola
ASV_17	NGK_N1s3.1_2a	0.00332977	plastic	Actinobacteria	Actinobacteria	Propionibacteriales	Nocardioidaceae	Marmoricola
ASV_51	NGK_N1p4.2_1b	0.00332876	plastic	Proteobacteria	Alphaproteobacteria	Rhizobiales	Devosiaceae	Devosia
ASV_45	AlbaEH9.1_24a	0.00332223	plastic	Actinobacteria	Actinobacteria	Micrococcales	Cellulomonadaceae	Cellulomonas
ASV_20	NGK_N5p2.1_5a	0.00331937	plastic	Actinobacteria	Actinobacteria	Propionibacteriales	Nocardioidaceae	Nocardioides
ASV_38	NGK_N5p2.1_5a	0.00331937	plastic	Actinobacteria	Actinobacteria	Micrococcales	Promicromonosporaceae	Cellulosimicrobium
ASV_20	NGK_N5p2.2_5b	0.00328127	plastic	Actinobacteria	Actinobacteria	Propionibacteriales	Nocardioidaceae	Nocardioides
ASV_46	NGK_N1s3.1_2a	0.00327606	plastic	Actinobacteria	Actinobacteria	Pseudonocardiales	Pseudonocardiaceae	Pseudonocardia
ASV_32	NGK_N5s2.2_6b	0.00325841	plastic	Proteobacteria	Alphaproteobacteria	Rhizobiales	Hyphomicrobiaceae	Hyphomicrobium
ASV_45	NGK1.4.1	0.00325793	plastic	Actinobacteria	Actinobacteria	Micrococcales	Cellulomonadaceae	Cellulomonas
ASV_29	NGK_N1s3.2_2b	0.00314022	plastic	Actinobacteria	Actinobacteria	Pseudonocardiales	Pseudonocardiaceae	Actinomycetospora
ASV_40	AlbaEH9.2_24b	0.00313367	plastic	Actinobacteria	Actinobacteria	Corynebacteriales	Mycobacteriaceae	Mycobacterium
ASV_29	NGK_N1s3.1_2a	0.00311495	plastic	Actinobacteria	Actinobacteria	Pseudonocardiales	Pseudonocardiaceae	Actinomycetospora
ASV_11	AlbaEH9.2_24b	0.00301426	plastic	Proteobacteria	Alphaproteobacteria	Rhizobiales	Beijerinckiaceae	Microvirga
ASV_32	NGK_N5s2.1_6a	0.00297168	plastic	Proteobacteria	Alphaproteobacteria	Rhizobiales	Hyphomicrobiaceae	Hyphomicrobium
ASV_45	NGK_N4p1.1_4a	0.00295803	plastic	Actinobacteria	Actinobacteria	Micrococcales	Cellulomonadaceae	Cellulomonas
ASV_51	NGK_N2p1.1_3a	0.00295399	plastic	Proteobacteria	Alphaproteobacteria	Rhizobiales	Devosiaceae	Devosia
ASV_22	NGK_N1p4.1_1a	0.00294306	plastic	Proteobacteria	Alphaproteobacteria	Sphingomonadales	Sphingomonadaceae	Sphingomonas
ASV_45	NGK_N1s3.2_2b	0.002889	plastic	Actinobacteria	Actinobacteria	Micrococcales	Cellulomonadaceae	Cellulomonas
ASV_45	NGK_N1s3.1_2a	0.00288401	plastic	Actinobacteria	Actinobacteria	Micrococcales	Cellulomonadaceae	Cellulomonas
ASV_51	NGK_N2p1.2_3b	0.00276679	plastic	Proteobacteria	Alphaproteobacteria	Rhizobiales	Devosiaceae	Devosia
ASV_48	NGK_N2p1.1_3a	0.00274918	plastic	Actinobacteria	Acidimicrobiia	Microtrichales	Ilumatobacteraceae	Ilumatobacter
ASV_5	AlbaEH9.1_24a	0.002668	plastic	Proteobacteria	Alphaproteobacteria	Azospirillales	Azospirillaceae	Skermanella
ASV_48	NGK_N2p1.2_3b	0.00265972	plastic	Actinobacteria	Acidimicrobiia	Microtrichales	Ilumatobacteraceae	Ilumatobacter
ASV_7	NGK_N1s3.1_2a	0.00263159	plastic	Proteobacteria	Gammaproteobacteria	Diplorickettsiales	Diplorickettsiaceae	Rickettsiella
ASV_32	NGK_N2p1.1_3a	0.00263102	plastic	Proteobacteria	Alphaproteobacteria	Rhizobiales	Hyphomicrobiaceae	Hyphomicrobium
ASV_13	NGK_N1p4.2_1b	0.00262944	plastic	Proteobacteria	Alphaproteobacteria	Rhizobiales	Xanthobacteraceae	Bradyrhizobium
ASV_24	NGK_N4p1.1_4a	0.00258569	plastic	Actinobacteria	Actinobacteria	Propionibacteriales	Nocardioidaceae	Aeromicrobium
ASV_22	NGK_N1p4.2_1b	0.0025735	plastic	Proteobacteria	Alphaproteobacteria	Sphingomonadales	Sphingomonadaceae	Sphingomonas
ASV_24	NGK_N2p1.1_3a	0.002568	plastic	Actinobacteria	Actinobacteria	Propionibacteriales	Nocardioidaceae	Aeromicrobium
ASV_3	NGK1.4.1	0.00256762	plastic	Actinobacteria	Actinobacteria	Micrococcales	Micrococcaceae	Pseudarthrobacter
ASV_17	NGK_N5s2.2_6b	0.00255344	plastic	Actinobacteria	Actinobacteria	Propionibacteriales	Nocardioidaceae	Marmoricola
ASV_26	NGK_N5p2.1_5a	0.00255337	plastic	Planctomycetes	Planctomycetacia	Pirellulales	Pirellulaceae	Pir4 lineage
ASV_29	NGK_N2p1.1_3a	0.00255225	plastic	Actinobacteria	Actinobacteria	Pseudonocardiales	Pseudonocardiaceae	Actinomycetospora
ASV_22	NGK_N5p2.2_5b	0.00252181	plastic	Proteobacteria	Alphaproteobacteria	Sphingomonadales	Sphingomonadaceae	Sphingomonas
ASV_29	NGK_N2p1.2_3b	0.00251885	plastic	Actinobacteria	Actinobacteria	Pseudonocardiales	Pseudonocardiaceae	Actinomycetospora
ASV_5	AlbaEH9.2_24b	0.00251404	plastic	Proteobacteria	Alphaproteobacteria	Azospirillales	Azospirillaceae	Skermanella
ASV_5	NGK_N5s2.2_6b	0.00249793	plastic	Proteobacteria	Alphaproteobacteria	Azospirillales	Azospirillaceae	Skermanella
ASV_13	AlbaEH9.1_24a	0.00249763	plastic	Proteobacteria	Alphaproteobacteria	Rhizobiales	Xanthobacteraceae	Bradyrhizobium
ASV_59	NGK_N1s3.2_2b	0.00248426	plastic	Gemmatimonadetes	Gemmatimonadetes	Gemmatimonadales	Gemmatimonadaceae	Gemmatimonadaceae(uncult.)
ASV_13	AlbaEH9.2_24b	0.00244304	plastic	Proteobacteria	Alphaproteobacteria	Rhizobiales	Xanthobacteraceae	Bradyrhizobium
ASV_22	NGK1.4.1	0.00243293	plastic	Proteobacteria	Alphaproteobacteria	Sphingomonadales	Sphingomonadaceae	Sphingomonas
ASV_22	NGK_N1s3.2_2b	0.00240052	plastic	Proteobacteria	Alphaproteobacteria	Sphingomonadales	Sphingomonadaceae	Sphingomonas
ASV_11	AlbaEH9.1_24a	0.00239541	plastic	Proteobacteria	Alphaproteobacteria	Rhizobiales	Beijerinckiaceae	Microvirga
ASV_13	NGK_N2p1.1_3a	0.00238682	plastic	Proteobacteria	Alphaproteobacteria	Rhizobiales	Xanthobacteraceae	Bradyrhizobium
ASV_3	NGK_N1p4.1_1a	0.00234964	plastic	Actinobacteria	Actinobacteria	Micrococcales	Micrococcaceae	Pseudarthrobacter
ASV_17	NGK_N5s2.1_6a	0.002336	plastic	Actinobacteria	Actinobacteria	Propionibacteriales	Nocardioidaceae	Marmoricola
ASV_39	NGK_N2p1.1_3a	0.0023238	plastic	Proteobacteria	Alphaproteobacteria	Rhizobiales	Methyloligellaceae	Methyloligellaceae(uncult.)
ASV_22	NGK_N5s2.2_6b	0.00228144	plastic	Proteobacteria	Alphaproteobacteria	Sphingomonadales	Sphingomonadaceae	Sphingomonas
ASV_7	NGK_N1s3.2_2b	0.00227492	plastic	Proteobacteria	Gammaproteobacteria	Diplorickettsiales	Diplorickettsiaceae	Rickettsiella
ASV_22	NGK_N5s2.1_6a	0.00224814	plastic	Proteobacteria	Alphaproteobacteria	Sphingomonadales	Sphingomonadaceae	Sphingomonas
ASV_45	AlbaEH9.2_24b	0.00219454	plastic	Actinobacteria	Actinobacteria	Micrococcales	Cellulomonadaceae	Cellulomonas
ASV_32	NGK_N2p1.2_3b	0.00219202	plastic	Proteobacteria	Alphaproteobacteria	Rhizobiales	Hyphomicrobiaceae	Hyphomicrobium
ASV_10	AlbaEH9.1_24a	0.00215008	plastic	Actinobacteria	Actinobacteria	Frankiales	Geodermatophilaceae	Blastococcus
ASV_29	NGK_N5p2.1_5a	0.00214483	plastic	Actinobacteria	Actinobacteria	Pseudonocardiales	Pseudonocardiaceae	Actinomycetospora
ASV_45	NGK_N4p1.2_4b	0.00210206	plastic	Actinobacteria	Actinobacteria	Micrococcales	Cellulomonadaceae	Cellulomonas
ASV_24	NGK_N4p1.2_4b	0.00205079	plastic	Actinobacteria	Actinobacteria	Propionibacteriales	Nocardioidaceae	Aeromicrobium
ASV_24	NGK_N2p1.2_3b	0.0020117	plastic	Actinobacteria	Actinobacteria	Propionibacteriales	Nocardioidaceae	Aeromicrobium
ASV_22	NGK_N1s3.1_2a	0.00198175	plastic	Proteobacteria	Alphaproteobacteria	Sphingomonadales	Sphingomonadaceae	Sphingomonas
ASV_5	NGK_N5s2.1_6a	0.0019639	plastic	Proteobacteria	Alphaproteobacteria	Azospirillales	Azospirillaceae	Skermanella
ASV_7	NGK_N2p1.2_3b	0.00195535	plastic	Proteobacteria	Gammaproteobacteria	Diplorickettsiales	Diplorickettsiaceae	Rickettsiella
ASV_3	NGK_N2p1.1_3a	0.00195357	plastic	Actinobacteria	Actinobacteria	Micrococcales	Micrococcaceae	Pseudarthrobacter
ASV_7	NGK_N2p1.1_3a	0.00195357	plastic	Proteobacteria	Gammaproteobacteria	Diplorickettsiales	Diplorickettsiaceae	Rickettsiella
ASV_51	NGK_N1p4.1_1a	0.00194868	plastic	Proteobacteria	Alphaproteobacteria	Rhizobiales	Devosiaceae	Devosia
ASV_13	NGK_N2p1.2_3b	0.00193281	plastic	Proteobacteria	Alphaproteobacteria	Rhizobiales	Xanthobacteraceae	Bradyrhizobium
ASV_39	NGK_N2p1.2_3b	0.00192717	plastic	Proteobacteria	Alphaproteobacteria	Rhizobiales	Methyloligellaceae	Methyloligellaceae(uncult.)
ASV_7	NGK_N5p2.1_5a	0.00188949	plastic	Proteobacteria	Gammaproteobacteria	Diplorickettsiales	Diplorickettsiaceae	Rickettsiella
ASV_40	NGK_N5p2.2_5b	0.00188892	plastic	Actinobacteria	Actinobacteria	Corynebacteriales	Mycobacteriaceae	Mycobacterium
ASV_59	NGK_N1s3.1_2a	0.00187971	plastic	Gemmatimonadetes	Gemmatimonadetes	Gemmatimonadales	Gemmatimonadaceae	Gemmatimonadaceae(uncult.)
ASV_51	NGK1.4.1	0.00186889	plastic	Proteobacteria	Alphaproteobacteria	Rhizobiales	Devosiaceae	Devosia
ASV_40	NGK_N2p1.1_3a	0.00182753	plastic	Actinobacteria	Actinobacteria	Corynebacteriales	Mycobacteriaceae	Mycobacterium
ASV_21	NGK_N2p1.2_3b	0.00178066	plastic	Actinobacteria	Actinobacteria	Frankiales	Nakamurellaceae	Nakamurella
ASV_10	AlbaEH9.2_24b	0.00176854	plastic	Actinobacteria	Actinobacteria	Frankiales	Geodermatophilaceae	Blastococcus
ASV_20	NGK_N5s2.2_6b	0.0017541	plastic	Actinobacteria	Actinobacteria	Propionibacteriales	Nocardioidaceae	Nocardioides
ASV_38	NGK_N4p1.2_4b	0.00174317	plastic	Actinobacteria	Actinobacteria	Micrococcales	Promicromonosporaceae	Cellulosimicrobium
ASV_38	NGK_N5p2.2_5b	0.00164551	plastic	Actinobacteria	Actinobacteria	Micrococcales	Promicromonosporaceae	Cellulosimicrobium
ASV_20	AlbaEH9.1_24a	0.00161511	plastic	Actinobacteria	Actinobacteria	Propionibacteriales	Nocardioidaceae	Nocardioides
ASV_21	NGK_N2p1.1_3a	0.00161485	plastic	Actinobacteria	Actinobacteria	Frankiales	Nakamurellaceae	Nakamurella
ASV_45	NGK_N5p2.1_5a	0.00158309	plastic	Actinobacteria	Actinobacteria	Micrococcales	Cellulomonadaceae	Cellulomonas
ASV_40	NGK_N2p1.2_3b	0.00156653	plastic	Actinobacteria	Actinobacteria	Corynebacteriales	Mycobacteriaceae	Mycobacterium
ASV_20	NGK_N5s2.1_6a	0.00154011	plastic	Actinobacteria	Actinobacteria	Propionibacteriales	Nocardioidaceae	Nocardioides
ASV_3	NGK_N2p1.2_3b	0.00152145	plastic	Actinobacteria	Actinobacteria	Micrococcales	Micrococcaceae	Pseudarthrobacter
ASV_3	NGK_N1p4.2_1b	0.00151053	plastic	Actinobacteria	Actinobacteria	Micrococcales	Micrococcaceae	Pseudarthrobacter
ASV_26	NGK_N5p2.2_5b	0.00150919	plastic	Planctomycetes	Planctomycetacia	Pirellulales	Pirellulaceae	Pir4 lineage
ASV_46	AlbaEH9.1_24a	0.00146178	plastic	Actinobacteria	Actinobacteria	Pseudonocardiales	Pseudonocardiaceae	Pseudonocardia
ASV_7	NGK_N5p2.2_5b	0.00141182	plastic	Proteobacteria	Gammaproteobacteria	Diplorickettsiales	Diplorickettsiaceae	Rickettsiella
ASV_16	NGK_N1s3.2_2b	0.00136774	plastic	Actinobacteria	Actinobacteria	Streptomycetales	Streptomycetaceae	Streptomyces
ASV_22	AlbaEH9.1_24a	0.00134593	plastic	Proteobacteria	Alphaproteobacteria	Sphingomonadales	Sphingomonadaceae	Sphingomonas
ASV_20	AlbaEH9.2_24b	0.00134577	plastic	Actinobacteria	Actinobacteria	Propionibacteriales	Nocardioidaceae	Nocardioides
ASV_29	NGK_N5p2.2_5b	0.00133393	plastic	Actinobacteria	Actinobacteria	Pseudonocardiales	Pseudonocardiaceae	Actinomycetospora
ASV_11	NGK_N5p2.2_5b	0.00130472	plastic	Proteobacteria	Alphaproteobacteria	Rhizobiales	Beijerinckiaceae	Microvirga
ASV_3	NGK_N1s3.2_2b	0.00129796	plastic	Actinobacteria	Actinobacteria	Micrococcales	Micrococcaceae	Pseudarthrobacter
ASV_40	NGK_N5s2.1_6a	0.00127653	plastic	Actinobacteria	Actinobacteria	Corynebacteriales	Mycobacteriaceae	Mycobacterium
ASV_38	NGK_N4p1.1_4a	0.00124113	plastic	Actinobacteria	Actinobacteria	Micrococcales	Promicromonosporaceae	Cellulosimicrobium
ASV_22	NGK_N5p2.1_5a	0.00122562	plastic	Proteobacteria	Alphaproteobacteria	Sphingomonadales	Sphingomonadaceae	Sphingomonas
ASV_32	NGK_N4p1.1_4a	0.00122045	plastic	Proteobacteria	Alphaproteobacteria	Rhizobiales	Hyphomicrobiaceae	Hyphomicrobium
ASV_38	AlbaEH9.1_24a	0.00120622	plastic	Actinobacteria	Actinobacteria	Micrococcales	Promicromonosporaceae	Cellulosimicrobium
ASV_48	NGK_N1p4.2_1b	0.00120283	plastic	Actinobacteria	Acidimicrobiia	Microtrichales	Ilumatobacteraceae	Ilumatobacter
ASV_48	NGK1.4.1	0.00119542	plastic	Actinobacteria	Acidimicrobiia	Microtrichales	Ilumatobacteraceae	Ilumatobacter
ASV_29	NGK_N5s2.2_6b	0.00110464	plastic	Actinobacteria	Actinobacteria	Pseudonocardiales	Pseudonocardiaceae	Actinomycetospora
ASV_48	NGK_N1p4.1_1a	0.0010826	plastic	Actinobacteria	Acidimicrobiia	Microtrichales	Ilumatobacteraceae	Ilumatobacter
ASV_32	NGK_N4p1.2_4b	0.00107667	plastic	Proteobacteria	Alphaproteobacteria	Rhizobiales	Hyphomicrobiaceae	Hyphomicrobium
ASV_40	NGK_N5s2.2_6b	0.00103803	plastic	Actinobacteria	Actinobacteria	Corynebacteriales	Mycobacteriaceae	Mycobacterium
ASV_3	NGK_N1s3.1_2a	0.00103653	plastic	Actinobacteria	Actinobacteria	Micrococcales	Micrococcaceae	Pseudarthrobacter
ASV_40	NGK_N1s3.2_2b	0.00103278	plastic	Actinobacteria	Actinobacteria	Corynebacteriales	Mycobacteriaceae	Mycobacterium
ASV_26	NGK_N2p1.2_3b	0.000997397	plastic	Planctomycetes	Planctomycetacia	Pirellulales	Pirellulaceae	Pir4 lineage
ASV_26	NGK_N2p1.1_3a	0.000984663	plastic	Planctomycetes	Planctomycetacia	Pirellulales	Pirellulaceae	Pir4 lineage
ASV_39	AlbaEH9.1_24a	0.000971112	plastic	Proteobacteria	Alphaproteobacteria	Rhizobiales	Methyloligellaceae	Methyloligellaceae(uncult.)
ASV_46	AlbaEH9.2_24b	0.000942361	plastic	Actinobacteria	Actinobacteria	Pseudonocardiales	Pseudonocardiaceae	Pseudonocardia
ASV_51	NGK_N5p2.2_5b	0.000924988	plastic	Proteobacteria	Alphaproteobacteria	Rhizobiales	Devosiaceae	Devosia
ASV_45	NGK_N5p2.2_5b	0.000905515	plastic	Actinobacteria	Actinobacteria	Micrococcales	Cellulomonadaceae	Cellulomonas
ASV_48	NGK_N5p2.2_5b	0.000886041	plastic	Actinobacteria	Acidimicrobiia	Microtrichales	Ilumatobacteraceae	Ilumatobacter
ASV_38	AlbaEH9.2_24b	0.000877816	plastic	Actinobacteria	Actinobacteria	Micrococcales	Promicromonosporaceae	Cellulosimicrobium
ASV_32	NGK_N1p4.1_1a	0.000842021	plastic	Proteobacteria	Alphaproteobacteria	Rhizobiales	Hyphomicrobiaceae	Hyphomicrobium
ASV_29	NGK_N5s2.1_6a	0.000826903	plastic	Actinobacteria	Actinobacteria	Pseudonocardiales	Pseudonocardiaceae	Actinomycetospora
ASV_32	NGK1.4.1	0.000799751	plastic	Proteobacteria	Alphaproteobacteria	Rhizobiales	Hyphomicrobiaceae	Hyphomicrobium
ASV_13	NGK1.4.1	0.000766077	plastic	Proteobacteria	Alphaproteobacteria	Rhizobiales	Xanthobacteraceae	Bradyrhizobium
ASV_48	NGK_N5p2.1_5a	0.00076601	plastic	Actinobacteria	Acidimicrobiia	Microtrichales	Ilumatobacteraceae	Ilumatobacter
ASV_11	NGK_N5p2.1_5a	0.00076601	plastic	Proteobacteria	Alphaproteobacteria	Rhizobiales	Beijerinckiaceae	Microvirga
ASV_39	NGK_N5s2.1_6a	0.000764886	plastic	Proteobacteria	Alphaproteobacteria	Rhizobiales	Methyloligellaceae	Methyloligellaceae(uncult.)
ASV_16	NGK_N1s3.1_2a	0.000751884	plastic	Actinobacteria	Actinobacteria	Streptomycetales	Streptomycetaceae	Streptomyces
ASV_13	NGK_N1p4.1_1a	0.000705694	plastic	Proteobacteria	Alphaproteobacteria	Rhizobiales	Xanthobacteraceae	Bradyrhizobium
ASV_59	NGK_N5s2.2_6b	0.00069387	plastic	Gemmatimonadetes	Gemmatimonadetes	Gemmatimonadales	Gemmatimonadaceae	Gemmatimonadaceae(uncult.)
ASV_40	NGK_N1s3.1_2a	0.000682066	plastic	Actinobacteria	Actinobacteria	Corynebacteriales	Mycobacteriaceae	Mycobacterium
ASV_21	NGK_N1p4.1_1a	0.000681636	plastic	Actinobacteria	Actinobacteria	Frankiales	Nakamurellaceae	Nakamurella
ASV_39	NGK_N5s2.2_6b	0.000677217	plastic	Proteobacteria	Alphaproteobacteria	Rhizobiales	Methyloligellaceae	Methyloligellaceae(uncult.)
ASV_7	NGK_N5s2.2_6b	0.000677217	plastic	Proteobacteria	Gammaproteobacteria	Diplorickettsiales	Diplorickettsiaceae	Rickettsiella
ASV_21	NGK1.4.1	0.000665056	plastic	Actinobacteria	Actinobacteria	Frankiales	Nakamurellaceae	Nakamurella
ASV_51	NGK_N5s2.1_6a	0.000656354	plastic	Proteobacteria	Alphaproteobacteria	Rhizobiales	Devosiaceae	Devosia
ASV_7	NGK_N5s2.1_6a	0.000651186	plastic	Proteobacteria	Gammaproteobacteria	Diplorickettsiales	Diplorickettsiaceae	Rickettsiella
ASV_26	NGK_N5s2.1_6a	0.000646018	plastic	Planctomycetes	Planctomycetacia	Pirellulales	Pirellulaceae	Pir4 lineage
ASV_48	AlbaEH9.2_24b	0.000638998	plastic	Actinobacteria	Acidimicrobiia	Microtrichales	Ilumatobacteraceae	Ilumatobacter
ASV_17	AlbaEH9.1_24a	0.000620149	plastic	Actinobacteria	Actinobacteria	Propionibacteriales	Nocardioidaceae	Marmoricola
ASV_22	AlbaEH9.2_24b	0.000600271	plastic	Proteobacteria	Alphaproteobacteria	Sphingomonadales	Sphingomonadaceae	Sphingomonas
ASV_48	AlbaEH9.1_24a	0.000586075	plastic	Actinobacteria	Acidimicrobiia	Microtrichales	Ilumatobacteraceae	Ilumatobacter
ASV_26	NGK_N5s2.2_6b	0.000527341	plastic	Planctomycetes	Planctomycetacia	Pirellulales	Pirellulaceae	Pir4 lineage
ASV_39	AlbaEH9.2_24b	0.000522817	plastic	Proteobacteria	Alphaproteobacteria	Rhizobiales	Methyloligellaceae	Methyloligellaceae(uncult.)
ASV_26	NGK1.4.1	0.000496687	plastic	Planctomycetes	Planctomycetacia	Pirellulales	Pirellulaceae	Pir4 lineage
ASV_46	NGK_N2p1.1_3a	0.00049627	plastic	Actinobacteria	Actinobacteria	Pseudonocardiales	Pseudonocardiaceae	Pseudonocardia
ASV_38	NGK_N5s2.2_6b	0.000494035	plastic	Actinobacteria	Actinobacteria	Micrococcales	Promicromonosporaceae	Cellulosimicrobium
ASV_38	NGK_N5s2.1_6a	0.000490974	plastic	Actinobacteria	Actinobacteria	Micrococcales	Promicromonosporaceae	Cellulosimicrobium
ASV_32	AlbaEH9.2_24b	0.00048409	plastic	Proteobacteria	Alphaproteobacteria	Rhizobiales	Hyphomicrobiaceae	Hyphomicrobium
ASV_59	NGK_N5p2.2_5b	0.000477099	plastic	Gemmatimonadetes	Gemmatimonadetes	Gemmatimonadales	Gemmatimonadaceae	Gemmatimonadaceae(uncult.)
ASV_32	AlbaEH9.1_24a	0.000477037	plastic	Proteobacteria	Alphaproteobacteria	Rhizobiales	Hyphomicrobiaceae	Hyphomicrobium
ASV_59	NGK_N5s2.1_6a	0.000475469	plastic	Gemmatimonadetes	Gemmatimonadetes	Gemmatimonadales	Gemmatimonadaceae	Gemmatimonadaceae(uncult.)
ASV_127	NGK_N1p4.1_1a	0.000465116	plastic	Firmicutes	Bacilli	Bacillales	Bacillaceae	Bacillus
ASV_38	NGK_N2p1.1_3a	0.000464761	plastic	Actinobacteria	Actinobacteria	Micrococcales	Promicromonosporaceae	Cellulosimicrobium
ASV_46	NGK_N2p1.2_3b	0.000462071	plastic	Actinobacteria	Actinobacteria	Pseudonocardiales	Pseudonocardiaceae	Pseudonocardia
ASV_16	NGK_N2p1.2_3b	0.000445166	plastic	Actinobacteria	Actinobacteria	Streptomycetales	Streptomycetaceae	Streptomyces
ASV_51	NGK_N5s2.2_6b	0.000427424	plastic	Proteobacteria	Alphaproteobacteria	Rhizobiales	Devosiaceae	Devosia
ASV_48	NGK_N4p1.2_4b	0.000427248	plastic	Actinobacteria	Acidimicrobiia	Microtrichales	Ilumatobacteraceae	Ilumatobacter
ASV_45	NGK_N5s2.1_6a	0.000423788	plastic	Actinobacteria	Actinobacteria	Micrococcales	Cellulomonadaceae	Cellulomonas
ASV_48	NGK_N5s2.1_6a	0.00041862	plastic	Actinobacteria	Acidimicrobiia	Microtrichales	Ilumatobacteraceae	Ilumatobacter
ASV_21	NGK_N4p1.1_4a	0.00041371	plastic	Actinobacteria	Actinobacteria	Frankiales	Nakamurellaceae	Nakamurella
ASV_26	NGK_N1p4.1_1a	0.000408982	plastic	Planctomycetes	Planctomycetacia	Pirellulales	Pirellulaceae	Pir4 lineage
ASV_29	AlbaEH9.1_24a	0.000391852	plastic	Actinobacteria	Actinobacteria	Pseudonocardiales	Pseudonocardiaceae	Actinomycetospora
ASV_45	NGK_N5s2.2_6b	0.000383016	plastic	Actinobacteria	Actinobacteria	Micrococcales	Cellulomonadaceae	Cellulomonas
ASV_17	AlbaEH9.2_24b	0.000380817	plastic	Actinobacteria	Actinobacteria	Propionibacteriales	Nocardioidaceae	Marmoricola
ASV_48	NGK_N1s3.2_2b	0.00036287	plastic	Actinobacteria	Acidimicrobiia	Microtrichales	Ilumatobacteraceae	Ilumatobacter
ASV_48	NGK_N5s2.2_6b	0.000349711	plastic	Actinobacteria	Acidimicrobiia	Microtrichales	Ilumatobacteraceae	Ilumatobacter
ASV_39	NGK_N5p2.2_5b	0.000340785	plastic	Proteobacteria	Alphaproteobacteria	Rhizobiales	Methyloligellaceae	Methyloligellaceae(uncult.)
ASV_29	AlbaEH9.2_24b	0.000309817	plastic	Actinobacteria	Actinobacteria	Pseudonocardiales	Pseudonocardiaceae	Actinomycetospora
ASV_127	AlbaEH9.1_24a	0.000286222	plastic	Firmicutes	Bacilli	Bacillales	Bacillaceae	Bacillus
ASV_59	AlbaEH9.1_24a	0.000286222	plastic	Gemmatimonadetes	Gemmatimonadetes	Gemmatimonadales	Gemmatimonadaceae	Gemmatimonadaceae(uncult.)
ASV_127	NGK1.4.1	0.000277808	plastic	Firmicutes	Bacilli	Bacillales	Bacillaceae	Bacillus
ASV_21	NGK_N1s3.1_2a	0.000257789	plastic	Actinobacteria	Actinobacteria	Frankiales	Nakamurellaceae	Nakamurella
ASV_11	NGK_N5s2.2_6b	0.000249793	plastic	Proteobacteria	Alphaproteobacteria	Rhizobiales	Beijerinckiaceae	Microvirga
ASV_9	AlbaEH9.1_24a	0.000235111	plastic	Bacteroidetes	Bacteroidia	Sphingobacteriales	Sphingobacteriaceae	Pedobacter
ASV_48	NGK_N1s3.1_2a	0.000225565	plastic	Actinobacteria	Acidimicrobiia	Microtrichales	Ilumatobacteraceae	Ilumatobacter
ASV_127	NGK_N1s3.1_2a	0.000225565	plastic	Firmicutes	Bacilli	Bacillales	Bacillaceae	Bacillus
ASV_127	AlbaEH9.2_24b	0.000212999	plastic	Firmicutes	Bacilli	Bacillales	Bacillaceae	Bacillus
ASV_38	NGK_N2p1.2_3b	0.000208495	plastic	Actinobacteria	Actinobacteria	Micrococcales	Promicromonosporaceae	Cellulosimicrobium
ASV_59	AlbaEH9.2_24b	0.000193636	plastic	Gemmatimonadetes	Gemmatimonadetes	Gemmatimonadales	Gemmatimonadaceae	Gemmatimonadaceae(uncult.)
ASV_12	AlbaEH9.2_24b	0.000193636	plastic	Proteobacteria	Alphaproteobacteria	Sphingomonadales	Sphingomonadaceae	Sphingomonadaceae(uncult.)
ASV_9	AlbaEH9.2_24b	0.000161363	plastic	Bacteroidetes	Bacteroidia	Sphingobacteriales	Sphingobacteriaceae	Pedobacter
ASV_16	NGK_N4p1.2_4b	0.000153809	plastic	Actinobacteria	Actinobacteria	Streptomycetales	Streptomycetaceae	Streptomyces
ASV_46	NGK_N4p1.2_4b	0.000153809	plastic	Actinobacteria	Actinobacteria	Pseudonocardiales	Pseudonocardiaceae	Pseudonocardia
ASV_59	NGK_N4p1.2_4b	0.000153809	plastic	Gemmatimonadetes	Gemmatimonadetes	Gemmatimonadales	Gemmatimonadaceae	Gemmatimonadaceae(uncult.)
ASV_12	AlbaEH9.1_24a	0.000139704	plastic	Proteobacteria	Alphaproteobacteria	Sphingomonadales	Sphingomonadaceae	Sphingomonadaceae(uncult.)
ASV_39	NGK1.4.1	0.000117858	plastic	Proteobacteria	Alphaproteobacteria	Rhizobiales	Methyloligellaceae	Methyloligellaceae(uncult.)
ASV_11	NGK_N5s2.1_6a	0.000113699	plastic	Proteobacteria	Alphaproteobacteria	Rhizobiales	Beijerinckiaceae	Microvirga
ASV_24	NGK_N5p2.2_5b	9.73672e-05	plastic	Actinobacteria	Actinobacteria	Propionibacteriales	Nocardioidaceae	Aeromicrobium
ASV_24	NGK_N5s2.2_6b	4.44077e-05	plastic	Actinobacteria	Actinobacteria	Propionibacteriales	Nocardioidaceae	Aeromicrobium
ASV_7	AlbaEH9.1_24a	3.06667e-05	plastic	Proteobacteria	Gammaproteobacteria	Diplorickettsiales	Diplorickettsiaceae	Rickettsiella
ASV_1	AlbaEH9.1_24a	1.02222e-05	plastic	Cyanobacteria	Oxyphotobacteria	Nostocales	Phormidiaceae	Tychonema CCAP 1459-11B
ASV_16	NGK_N2p1.1_3a	0	plastic	Actinobacteria	Actinobacteria	Streptomycetales	Streptomycetaceae	Streptomyces
ASV_16	NGK_N4p1.1_4a	0	plastic	Actinobacteria	Actinobacteria	Streptomycetales	Streptomycetaceae	Streptomyces
ASV_21	NGK_N5p2.2_5b	0	plastic	Actinobacteria	Actinobacteria	Frankiales	Nakamurellaceae	Nakamurella
ASV_21	NGK_N5s2.2_6b	0	plastic	Actinobacteria	Actinobacteria	Frankiales	Nakamurellaceae	Nakamurella
ASV_21	NGK_N5p2.1_5a	0	plastic	Actinobacteria	Actinobacteria	Frankiales	Nakamurellaceae	Nakamurella
ASV_21	NGK_N4p1.2_4b	0	plastic	Actinobacteria	Actinobacteria	Frankiales	Nakamurellaceae	Nakamurella
ASV_21	NGK_N5s2.1_6a	0	plastic	Actinobacteria	Actinobacteria	Frankiales	Nakamurellaceae	Nakamurella
ASV_21	NGK_N1p4.2_1b	0	plastic	Actinobacteria	Actinobacteria	Frankiales	Nakamurellaceae	Nakamurella
ASV_21	NGK_N1s3.2_2b	0	plastic	Actinobacteria	Actinobacteria	Frankiales	Nakamurellaceae	Nakamurella
ASV_24	NGK_N5p2.1_5a	0	plastic	Actinobacteria	Actinobacteria	Propionibacteriales	Nocardioidaceae	Aeromicrobium
ASV_24	NGK_N5s2.1_6a	0	plastic	Actinobacteria	Actinobacteria	Propionibacteriales	Nocardioidaceae	Aeromicrobium
ASV_3	NGK_N4p1.1_4a	0	plastic	Actinobacteria	Actinobacteria	Micrococcales	Micrococcaceae	Pseudarthrobacter
ASV_3	NGK_N4p1.2_4b	0	plastic	Actinobacteria	Actinobacteria	Micrococcales	Micrococcaceae	Pseudarthrobacter
ASV_40	NGK_N4p1.1_4a	0	plastic	Actinobacteria	Actinobacteria	Corynebacteriales	Mycobacteriaceae	Mycobacterium
ASV_40	NGK_N4p1.2_4b	0	plastic	Actinobacteria	Actinobacteria	Corynebacteriales	Mycobacteriaceae	Mycobacterium
ASV_46	NGK_N4p1.1_4a	0	plastic	Actinobacteria	Actinobacteria	Pseudonocardiales	Pseudonocardiaceae	Pseudonocardia
ASV_46	NGK_N5p2.1_5a	0	plastic	Actinobacteria	Actinobacteria	Pseudonocardiales	Pseudonocardiaceae	Pseudonocardia
ASV_46	NGK_N5p2.2_5b	0	plastic	Actinobacteria	Actinobacteria	Pseudonocardiales	Pseudonocardiaceae	Pseudonocardia
ASV_46	NGK_N5s2.1_6a	0	plastic	Actinobacteria	Actinobacteria	Pseudonocardiales	Pseudonocardiaceae	Pseudonocardia
ASV_46	NGK_N5s2.2_6b	0	plastic	Actinobacteria	Actinobacteria	Pseudonocardiales	Pseudonocardiaceae	Pseudonocardia
ASV_48	NGK_N4p1.1_4a	0	plastic	Actinobacteria	Acidimicrobiia	Microtrichales	Ilumatobacteraceae	Ilumatobacter
ASV_9	NGK1.4.1	0	plastic	Bacteroidetes	Bacteroidia	Sphingobacteriales	Sphingobacteriaceae	Pedobacter
ASV_9	NGK_N5s2.1_6a	0	plastic	Bacteroidetes	Bacteroidia	Sphingobacteriales	Sphingobacteriaceae	Pedobacter
ASV_9	NGK_N1p4.2_1b	0	plastic	Bacteroidetes	Bacteroidia	Sphingobacteriales	Sphingobacteriaceae	Pedobacter
ASV_9	NGK_N5p2.1_5a	0	plastic	Bacteroidetes	Bacteroidia	Sphingobacteriales	Sphingobacteriaceae	Pedobacter
ASV_9	NGK_N1s3.1_2a	0	plastic	Bacteroidetes	Bacteroidia	Sphingobacteriales	Sphingobacteriaceae	Pedobacter
ASV_9	NGK_N1s3.2_2b	0	plastic	Bacteroidetes	Bacteroidia	Sphingobacteriales	Sphingobacteriaceae	Pedobacter
ASV_9	NGK_N4p1.2_4b	0	plastic	Bacteroidetes	Bacteroidia	Sphingobacteriales	Sphingobacteriaceae	Pedobacter
ASV_9	NGK_N1p4.1_1a	0	plastic	Bacteroidetes	Bacteroidia	Sphingobacteriales	Sphingobacteriaceae	Pedobacter
ASV_9	NGK_N2p1.1_3a	0	plastic	Bacteroidetes	Bacteroidia	Sphingobacteriales	Sphingobacteriaceae	Pedobacter
ASV_9	NGK_N5p2.2_5b	0	plastic	Bacteroidetes	Bacteroidia	Sphingobacteriales	Sphingobacteriaceae	Pedobacter
ASV_9	NGK_N2p1.2_3b	0	plastic	Bacteroidetes	Bacteroidia	Sphingobacteriales	Sphingobacteriaceae	Pedobacter
ASV_9	NGK_N5s2.2_6b	0	plastic	Bacteroidetes	Bacteroidia	Sphingobacteriales	Sphingobacteriaceae	Pedobacter
ASV_9	NGK_N4p1.1_4a	0	plastic	Bacteroidetes	Bacteroidia	Sphingobacteriales	Sphingobacteriaceae	Pedobacter
ASV_1	NGK_N5s2.2_6b	0	plastic	Cyanobacteria	Oxyphotobacteria	Nostocales	Phormidiaceae	Tychonema CCAP 1459-11B
ASV_1	AlbaEH9.2_24b	0	plastic	Cyanobacteria	Oxyphotobacteria	Nostocales	Phormidiaceae	Tychonema CCAP 1459-11B
ASV_1	NGK_N5p2.1_5a	0	plastic	Cyanobacteria	Oxyphotobacteria	Nostocales	Phormidiaceae	Tychonema CCAP 1459-11B
ASV_1	NGK_N5s2.1_6a	0	plastic	Cyanobacteria	Oxyphotobacteria	Nostocales	Phormidiaceae	Tychonema CCAP 1459-11B
ASV_1	NGK_N5p2.2_5b	0	plastic	Cyanobacteria	Oxyphotobacteria	Nostocales	Phormidiaceae	Tychonema CCAP 1459-11B
ASV_127	NGK_N5s2.1_6a	0	plastic	Firmicutes	Bacilli	Bacillales	Bacillaceae	Bacillus
ASV_127	NGK_N5s2.2_6b	0	plastic	Firmicutes	Bacilli	Bacillales	Bacillaceae	Bacillus
ASV_127	NGK_N4p1.2_4b	0	plastic	Firmicutes	Bacilli	Bacillales	Bacillaceae	Bacillus
ASV_127	NGK_N1s3.2_2b	0	plastic	Firmicutes	Bacilli	Bacillales	Bacillaceae	Bacillus
ASV_127	NGK_N4p1.1_4a	0	plastic	Firmicutes	Bacilli	Bacillales	Bacillaceae	Bacillus
ASV_127	NGK_N5p2.1_5a	0	plastic	Firmicutes	Bacilli	Bacillales	Bacillaceae	Bacillus
ASV_127	NGK_N2p1.2_3b	0	plastic	Firmicutes	Bacilli	Bacillales	Bacillaceae	Bacillus
ASV_127	NGK_N2p1.1_3a	0	plastic	Firmicutes	Bacilli	Bacillales	Bacillaceae	Bacillus
ASV_127	NGK_N1p4.2_1b	0	plastic	Firmicutes	Bacilli	Bacillales	Bacillaceae	Bacillus
ASV_127	NGK_N5p2.2_5b	0	plastic	Firmicutes	Bacilli	Bacillales	Bacillaceae	Bacillus
ASV_59	NGK_N5p2.1_5a	0	plastic	Gemmatimonadetes	Gemmatimonadetes	Gemmatimonadales	Gemmatimonadaceae	Gemmatimonadaceae(uncult.)
ASV_59	NGK_N2p1.2_3b	0	plastic	Gemmatimonadetes	Gemmatimonadetes	Gemmatimonadales	Gemmatimonadaceae	Gemmatimonadaceae(uncult.)
ASV_59	NGK_N2p1.1_3a	0	plastic	Gemmatimonadetes	Gemmatimonadetes	Gemmatimonadales	Gemmatimonadaceae	Gemmatimonadaceae(uncult.)
ASV_59	NGK_N4p1.1_4a	0	plastic	Gemmatimonadetes	Gemmatimonadetes	Gemmatimonadales	Gemmatimonadaceae	Gemmatimonadaceae(uncult.)
ASV_26	NGK_N1s3.1_2a	0	plastic	Planctomycetes	Planctomycetacia	Pirellulales	Pirellulaceae	Pir4 lineage
ASV_26	NGK_N1p4.2_1b	0	plastic	Planctomycetes	Planctomycetacia	Pirellulales	Pirellulaceae	Pir4 lineage
ASV_26	NGK_N4p1.2_4b	0	plastic	Planctomycetes	Planctomycetacia	Pirellulales	Pirellulaceae	Pir4 lineage
ASV_26	NGK_N4p1.1_4a	0	plastic	Planctomycetes	Planctomycetacia	Pirellulales	Pirellulaceae	Pir4 lineage
ASV_26	NGK_N1s3.2_2b	0	plastic	Planctomycetes	Planctomycetacia	Pirellulales	Pirellulaceae	Pir4 lineage
ASV_13	NGK_N1s3.2_2b	0	plastic	Proteobacteria	Alphaproteobacteria	Rhizobiales	Xanthobacteraceae	Bradyrhizobium
ASV_13	NGK_N1s3.1_2a	0	plastic	Proteobacteria	Alphaproteobacteria	Rhizobiales	Xanthobacteraceae	Bradyrhizobium
ASV_13	NGK_N4p1.1_4a	0	plastic	Proteobacteria	Alphaproteobacteria	Rhizobiales	Xanthobacteraceae	Bradyrhizobium
ASV_13	NGK_N5s2.1_6a	0	plastic	Proteobacteria	Alphaproteobacteria	Rhizobiales	Xanthobacteraceae	Bradyrhizobium
ASV_13	NGK_N4p1.2_4b	0	plastic	Proteobacteria	Alphaproteobacteria	Rhizobiales	Xanthobacteraceae	Bradyrhizobium
ASV_13	NGK_N5p2.1_5a	0	plastic	Proteobacteria	Alphaproteobacteria	Rhizobiales	Xanthobacteraceae	Bradyrhizobium
ASV_13	NGK_N5p2.2_5b	0	plastic	Proteobacteria	Alphaproteobacteria	Rhizobiales	Xanthobacteraceae	Bradyrhizobium
ASV_13	NGK_N5s2.2_6b	0	plastic	Proteobacteria	Alphaproteobacteria	Rhizobiales	Xanthobacteraceae	Bradyrhizobium
ASV_32	NGK_N1p4.2_1b	0	plastic	Proteobacteria	Alphaproteobacteria	Rhizobiales	Hyphomicrobiaceae	Hyphomicrobium
ASV_32	NGK_N1s3.2_2b	0	plastic	Proteobacteria	Alphaproteobacteria	Rhizobiales	Hyphomicrobiaceae	Hyphomicrobium
ASV_32	NGK_N1s3.1_2a	0	plastic	Proteobacteria	Alphaproteobacteria	Rhizobiales	Hyphomicrobiaceae	Hyphomicrobium
ASV_39	NGK_N1p4.2_1b	0	plastic	Proteobacteria	Alphaproteobacteria	Rhizobiales	Methyloligellaceae	Methyloligellaceae(uncult.)
ASV_39	NGK_N1s3.2_2b	0	plastic	Proteobacteria	Alphaproteobacteria	Rhizobiales	Methyloligellaceae	Methyloligellaceae(uncult.)
ASV_39	NGK_N4p1.1_4a	0	plastic	Proteobacteria	Alphaproteobacteria	Rhizobiales	Methyloligellaceae	Methyloligellaceae(uncult.)
ASV_39	NGK_N1s3.1_2a	0	plastic	Proteobacteria	Alphaproteobacteria	Rhizobiales	Methyloligellaceae	Methyloligellaceae(uncult.)
ASV_39	NGK_N4p1.2_4b	0	plastic	Proteobacteria	Alphaproteobacteria	Rhizobiales	Methyloligellaceae	Methyloligellaceae(uncult.)
ASV_39	NGK_N1p4.1_1a	0	plastic	Proteobacteria	Alphaproteobacteria	Rhizobiales	Methyloligellaceae	Methyloligellaceae(uncult.)
ASV_39	NGK_N5p2.1_5a	0	plastic	Proteobacteria	Alphaproteobacteria	Rhizobiales	Methyloligellaceae	Methyloligellaceae(uncult.)
ASV_51	AlbaEH9.1_24a	0	plastic	Proteobacteria	Alphaproteobacteria	Rhizobiales	Devosiaceae	Devosia
ASV_51	AlbaEH9.2_24b	0	plastic	Proteobacteria	Alphaproteobacteria	Rhizobiales	Devosiaceae	Devosia
ASV_51	NGK_N5p2.1_5a	0	plastic	Proteobacteria	Alphaproteobacteria	Rhizobiales	Devosiaceae	Devosia
ASV_7	AlbaEH9.2_24b	0	plastic	Proteobacteria	Gammaproteobacteria	Diplorickettsiales	Diplorickettsiaceae	Rickettsiella
ASV_7	NGK_N4p1.1_4a	0	plastic	Proteobacteria	Gammaproteobacteria	Diplorickettsiales	Diplorickettsiaceae	Rickettsiella
ASV_7	NGK_N4p1.2_4b	0	plastic	Proteobacteria	Gammaproteobacteria	Diplorickettsiales	Diplorickettsiaceae	Rickettsiella
ASV_3	NGKS.1.1_23a	0.0458494	soil	Actinobacteria	Actinobacteria	Micrococcales	Micrococcaceae	Pseudarthrobacter
ASV_3	NGKS.1.2_23b	0.0405252	soil	Actinobacteria	Actinobacteria	Micrococcales	Micrococcaceae	Pseudarthrobacter
ASV_9	NGKS.1.2_23b	0.0352656	soil	Bacteroidetes	Bacteroidia	Sphingobacteriales	Sphingobacteriaceae	Pedobacter
ASV_3	AlbaEH7.1_26a	0.0329449	soil	Actinobacteria	Actinobacteria	Micrococcales	Micrococcaceae	Pseudarthrobacter
ASV_3	AlbaEH8.1_25a	0.028829	soil	Actinobacteria	Actinobacteria	Micrococcales	Micrococcaceae	Pseudarthrobacter
ASV_3	AlbaEH8.2_25b	0.028269	soil	Actinobacteria	Actinobacteria	Micrococcales	Micrococcaceae	Pseudarthrobacter
ASV_13	AlbaEH7.1_26a	0.0273342	soil	Proteobacteria	Alphaproteobacteria	Rhizobiales	Xanthobacteraceae	Bradyrhizobium
ASV_22	NGK18.1.1_21a	0.0254701	soil	Proteobacteria	Alphaproteobacteria	Sphingomonadales	Sphingomonadaceae	Sphingomonas
ASV_3	NGK18.1.2_21b	0.0242284	soil	Actinobacteria	Actinobacteria	Micrococcales	Micrococcaceae	Pseudarthrobacter
ASV_22	NGKS.1.1_23a	0.0236199	soil	Proteobacteria	Alphaproteobacteria	Sphingomonadales	Sphingomonadaceae	Sphingomonas
ASV_3	NGK18.7.2b_22b	0.023482	soil	Actinobacteria	Actinobacteria	Micrococcales	Micrococcaceae	Pseudarthrobacter
ASV_9	NGKS.1.1_23a	0.0234809	soil	Bacteroidetes	Bacteroidia	Sphingobacteriales	Sphingobacteriaceae	Pedobacter
ASV_22	NGKS.1.2_23b	0.0209766	soil	Proteobacteria	Alphaproteobacteria	Sphingomonadales	Sphingomonadaceae	Sphingomonas
ASV_3	AlbaEH7.2_26b	0.0177795	soil	Actinobacteria	Actinobacteria	Micrococcales	Micrococcaceae	Pseudarthrobacter
ASV_3	NGK18.7.2_22a	0.0158819	soil	Actinobacteria	Actinobacteria	Micrococcales	Micrococcaceae	Pseudarthrobacter
ASV_46	NGK18.7.2b_22b	0.0158272	soil	Actinobacteria	Actinobacteria	Pseudonocardiales	Pseudonocardiaceae	Pseudonocardia
ASV_22	NGK18.7.2b_22b	0.0152356	soil	Proteobacteria	Alphaproteobacteria	Sphingomonadales	Sphingomonadaceae	Sphingomonas
ASV_12	NGK18.7.2b_22b	0.0149767	soil	Proteobacteria	Alphaproteobacteria	Sphingomonadales	Sphingomonadaceae	Sphingomonadaceae(uncult.)
ASV_11	NGK18.1.2_21b	0.0148739	soil	Proteobacteria	Alphaproteobacteria	Rhizobiales	Beijerinckiaceae	Microvirga
ASV_13	NGK18.7.2b_22b	0.0148288	soil	Proteobacteria	Alphaproteobacteria	Rhizobiales	Xanthobacteraceae	Bradyrhizobium
ASV_5	NGK18.7.2b_22b	0.0148288	soil	Proteobacteria	Alphaproteobacteria	Azospirillales	Azospirillaceae	Skermanella
ASV_13	NGK18.1.1_21a	0.0145786	soil	Proteobacteria	Alphaproteobacteria	Rhizobiales	Xanthobacteraceae	Bradyrhizobium
ASV_5	NGK18.1.2_21b	0.0145666	soil	Proteobacteria	Alphaproteobacteria	Azospirillales	Azospirillaceae	Skermanella
ASV_11	NGK18.7.2b_22b	0.0132387	soil	Proteobacteria	Alphaproteobacteria	Rhizobiales	Beijerinckiaceae	Microvirga
ASV_22	NGK18.1.2_21b	0.0129279	soil	Proteobacteria	Alphaproteobacteria	Sphingomonadales	Sphingomonadaceae	Sphingomonas
ASV_5	NGK18.7.2_22a	0.0128724	soil	Proteobacteria	Alphaproteobacteria	Azospirillales	Azospirillaceae	Skermanella
ASV_11	AlbaEH8.1_25a	0.0128634	soil	Proteobacteria	Alphaproteobacteria	Rhizobiales	Beijerinckiaceae	Microvirga
ASV_127	AlbaEH7.1_26a	0.0125162	soil	Firmicutes	Bacilli	Bacillales	Bacillaceae	Bacillus
ASV_12	NGK18.1.2_21b	0.0122565	soil	Proteobacteria	Alphaproteobacteria	Sphingomonadales	Sphingomonadaceae	Sphingomonadaceae(uncult.)
ASV_13	NGK18.7.2_22a	0.0120642	soil	Proteobacteria	Alphaproteobacteria	Rhizobiales	Xanthobacteraceae	Bradyrhizobium
ASV_11	NGK18.7.2_22a	0.0118408	soil	Proteobacteria	Alphaproteobacteria	Rhizobiales	Beijerinckiaceae	Microvirga
ASV_11	AlbaEH8.2_25b	0.0117941	soil	Proteobacteria	Alphaproteobacteria	Rhizobiales	Beijerinckiaceae	Microvirga
ASV_13	NGK18.1.2_21b	0.0116875	soil	Proteobacteria	Alphaproteobacteria	Rhizobiales	Xanthobacteraceae	Bradyrhizobium
ASV_11	AlbaEH7.1_26a	0.0115091	soil	Proteobacteria	Alphaproteobacteria	Rhizobiales	Beijerinckiaceae	Microvirga
ASV_13	AlbaEH7.2_26b	0.0114746	soil	Proteobacteria	Alphaproteobacteria	Rhizobiales	Xanthobacteraceae	Bradyrhizobium
ASV_46	NGK18.1.2_21b	0.0113916	soil	Actinobacteria	Actinobacteria	Pseudonocardiales	Pseudonocardiaceae	Pseudonocardia
ASV_3	NGK18.1.1_21a	0.0113441	soil	Actinobacteria	Actinobacteria	Micrococcales	Micrococcaceae	Pseudarthrobacter
ASV_45	NGK18.7.2b_22b	0.010835	soil	Actinobacteria	Actinobacteria	Micrococcales	Cellulomonadaceae	Cellulomonas
ASV_39	AlbaEH7.1_26a	0.0107898	soil	Proteobacteria	Alphaproteobacteria	Rhizobiales	Methyloligellaceae	Methyloligellaceae(uncult.)
ASV_17	NGK18.7.2b_22b	0.0105761	soil	Actinobacteria	Actinobacteria	Propionibacteriales	Nocardioidaceae	Marmoricola
ASV_12	NGK18.7.2_22a	0.0100798	soil	Proteobacteria	Alphaproteobacteria	Sphingomonadales	Sphingomonadaceae	Sphingomonadaceae(uncult.)
ASV_127	AlbaEH7.2_26b	0.00946753	soil	Firmicutes	Bacilli	Bacillales	Bacillaceae	Bacillus
ASV_46	NGK18.7.2_22a	0.00944239	soil	Actinobacteria	Actinobacteria	Pseudonocardiales	Pseudonocardiaceae	Pseudonocardia
ASV_32	AlbaEH7.1_26a	0.00935117	soil	Proteobacteria	Alphaproteobacteria	Rhizobiales	Hyphomicrobiaceae	Hyphomicrobium
ASV_22	NGK18.7.2_22a	0.00929126	soil	Proteobacteria	Alphaproteobacteria	Sphingomonadales	Sphingomonadaceae	Sphingomonas
ASV_20	NGK18.7.2b_22b	0.00887508	soil	Actinobacteria	Actinobacteria	Propionibacteriales	Nocardioidaceae	Nocardioides
ASV_22	AlbaEH8.1_25a	0.0083042	soil	Proteobacteria	Alphaproteobacteria	Sphingomonadales	Sphingomonadaceae	Sphingomonas
ASV_22	AlbaEH8.2_25b	0.00790189	soil	Proteobacteria	Alphaproteobacteria	Sphingomonadales	Sphingomonadaceae	Sphingomonas
ASV_10	AlbaEH8.1_25a	0.00775572	soil	Actinobacteria	Actinobacteria	Frankiales	Geodermatophilaceae	Blastococcus
ASV_10	AlbaEH8.2_25b	0.00748247	soil	Actinobacteria	Actinobacteria	Frankiales	Geodermatophilaceae	Blastococcus
ASV_59	AlbaEH7.1_26a	0.00748094	soil	Gemmatimonadetes	Gemmatimonadetes	Gemmatimonadales	Gemmatimonadaceae	Gemmatimonadaceae(uncult.)
ASV_13	AlbaEH8.2_25b	0.00744891	soil	Proteobacteria	Alphaproteobacteria	Rhizobiales	Xanthobacteraceae	Bradyrhizobium
ASV_5	AlbaEH8.1_25a	0.00729295	soil	Proteobacteria	Alphaproteobacteria	Azospirillales	Azospirillaceae	Skermanella
ASV_20	AlbaEH8.1_25a	0.00693302	soil	Actinobacteria	Actinobacteria	Propionibacteriales	Nocardioidaceae	Nocardioides
ASV_11	AlbaEH7.2_26b	0.00680162	soil	Proteobacteria	Alphaproteobacteria	Rhizobiales	Beijerinckiaceae	Microvirga
ASV_10	NGK18.7.2b_22b	0.0063235	soil	Actinobacteria	Actinobacteria	Frankiales	Geodermatophilaceae	Blastococcus
ASV_40	NGK18.1.2_21b	0.00629324	soil	Actinobacteria	Actinobacteria	Corynebacteriales	Mycobacteriaceae	Mycobacterium
ASV_46	AlbaEH7.1_26a	0.00618616	soil	Actinobacteria	Actinobacteria	Pseudonocardiales	Pseudonocardiaceae	Pseudonocardia
ASV_40	NGK18.7.2b_22b	0.0061386	soil	Actinobacteria	Actinobacteria	Corynebacteriales	Mycobacteriaceae	Mycobacterium
ASV_46	AlbaEH8.2_25b	0.00612354	soil	Actinobacteria	Actinobacteria	Pseudonocardiales	Pseudonocardiaceae	Pseudonocardia
ASV_21	NGK18.7.2b_22b	0.00591672	soil	Actinobacteria	Actinobacteria	Frankiales	Nakamurellaceae	Nakamurella
ASV_13	AlbaEH8.1_25a	0.00579323	soil	Proteobacteria	Alphaproteobacteria	Rhizobiales	Xanthobacteraceae	Bradyrhizobium
ASV_46	AlbaEH8.1_25a	0.00575038	soil	Actinobacteria	Actinobacteria	Pseudonocardiales	Pseudonocardiaceae	Pseudonocardia
ASV_127	AlbaEH8.2_25b	0.00555313	soil	Firmicutes	Bacilli	Bacillales	Bacillaceae	Bacillus
ASV_39	AlbaEH8.2_25b	0.0055028	soil	Proteobacteria	Alphaproteobacteria	Rhizobiales	Methyloligellaceae	Methyloligellaceae(uncult.)
ASV_17	AlbaEH8.1_25a	0.00529617	soil	Actinobacteria	Actinobacteria	Propionibacteriales	Nocardioidaceae	Marmoricola
ASV_45	NGK18.7.2_22a	0.00527644	soil	Actinobacteria	Actinobacteria	Micrococcales	Cellulomonadaceae	Cellulomonas
ASV_17	NGK18.1.2_21b	0.00522351	soil	Actinobacteria	Actinobacteria	Propionibacteriales	Nocardioidaceae	Marmoricola
ASV_5	AlbaEH8.2_25b	0.0050666	soil	Proteobacteria	Alphaproteobacteria	Azospirillales	Azospirillaceae	Skermanella
ASV_48	NGK18.7.2_22a	0.00505303	soil	Actinobacteria	Acidimicrobiia	Microtrichales	Ilumatobacteraceae	Ilumatobacter
ASV_45	NGK18.1.2_21b	0.00504142	soil	Actinobacteria	Actinobacteria	Micrococcales	Cellulomonadaceae	Cellulomonas
ASV_40	NGK18.7.2_22a	0.00503331	soil	Actinobacteria	Actinobacteria	Corynebacteriales	Mycobacteriaceae	Mycobacterium
ASV_59	AlbaEH7.2_26b	0.00500745	soil	Gemmatimonadetes	Gemmatimonadetes	Gemmatimonadales	Gemmatimonadaceae	Gemmatimonadaceae(uncult.)
ASV_13	NGKS.1.1_23a	0.00498725	soil	Proteobacteria	Alphaproteobacteria	Rhizobiales	Xanthobacteraceae	Bradyrhizobium
ASV_17	NGK18.7.2_22a	0.00494789	soil	Actinobacteria	Actinobacteria	Propionibacteriales	Nocardioidaceae	Marmoricola
ASV_13	NGKS.1.2_23b	0.00494196	soil	Proteobacteria	Alphaproteobacteria	Rhizobiales	Xanthobacteraceae	Bradyrhizobium
ASV_40	NGK18.1.1_21a	0.00487524	soil	Actinobacteria	Actinobacteria	Corynebacteriales	Mycobacteriaceae	Mycobacterium
ASV_48	NGK18.1.2_21b	0.00485934	soil	Actinobacteria	Acidimicrobiia	Microtrichales	Ilumatobacteraceae	Ilumatobacter
ASV_48	NGK18.7.2b_22b	0.0046964	soil	Actinobacteria	Acidimicrobiia	Microtrichales	Ilumatobacteraceae	Ilumatobacter
ASV_20	AlbaEH8.2_25b	0.00466396	soil	Actinobacteria	Actinobacteria	Propionibacteriales	Nocardioidaceae	Nocardioides
ASV_39	NGK18.7.2b_22b	0.00465942	soil	Proteobacteria	Alphaproteobacteria	Rhizobiales	Methyloligellaceae	Methyloligellaceae(uncult.)
ASV_20	NGK18.7.2_22a	0.00454707	soil	Actinobacteria	Actinobacteria	Propionibacteriales	Nocardioidaceae	Nocardioides
ASV_40	AlbaEH7.2_26b	0.00419653	soil	Actinobacteria	Actinobacteria	Corynebacteriales	Mycobacteriaceae	Mycobacterium
ASV_10	NGK18.1.2_21b	0.00418791	soil	Actinobacteria	Actinobacteria	Frankiales	Geodermatophilaceae	Blastococcus
ASV_20	NGK18.1.2_21b	0.00413101	soil	Actinobacteria	Actinobacteria	Propionibacteriales	Nocardioidaceae	Nocardioides
ASV_39	NGK18.1.2_21b	0.00401721	soil	Proteobacteria	Alphaproteobacteria	Rhizobiales	Methyloligellaceae	Methyloligellaceae(uncult.)
ASV_12	AlbaEH8.1_25a	0.00385644	soil	Proteobacteria	Alphaproteobacteria	Sphingomonadales	Sphingomonadaceae	Sphingomonadaceae(uncult.)
ASV_48	AlbaEH8.1_25a	0.00383073	soil	Actinobacteria	Acidimicrobiia	Microtrichales	Ilumatobacteraceae	Ilumatobacter
ASV_39	NGK18.7.2_22a	0.00379141	soil	Proteobacteria	Alphaproteobacteria	Rhizobiales	Methyloligellaceae	Methyloligellaceae(uncult.)
ASV_127	AlbaEH8.1_25a	0.00377074	soil	Firmicutes	Bacilli	Bacillales	Bacillaceae	Bacillus
ASV_12	AlbaEH8.2_25b	0.00374123	soil	Proteobacteria	Alphaproteobacteria	Sphingomonadales	Sphingomonadaceae	Sphingomonadaceae(uncult.)
ASV_12	AlbaEH7.1_26a	0.00374047	soil	Proteobacteria	Alphaproteobacteria	Sphingomonadales	Sphingomonadaceae	Sphingomonadaceae(uncult.)
ASV_21	NGK18.7.2_22a	0.00369942	soil	Actinobacteria	Actinobacteria	Frankiales	Nakamurellaceae	Nakamurella
ASV_46	AlbaEH7.2_26b	0.00364915	soil	Actinobacteria	Actinobacteria	Pseudonocardiales	Pseudonocardiaceae	Pseudonocardia
ASV_17	AlbaEH8.2_25b	0.00360702	soil	Actinobacteria	Actinobacteria	Propionibacteriales	Nocardioidaceae	Marmoricola
ASV_40	AlbaEH7.1_26a	0.0035966	soil	Actinobacteria	Actinobacteria	Corynebacteriales	Mycobacteriaceae	Mycobacterium
ASV_39	AlbaEH7.2_26b	0.00339574	soil	Proteobacteria	Alphaproteobacteria	Rhizobiales	Methyloligellaceae	Methyloligellaceae(uncult.)
ASV_39	NGKS.1.1_23a	0.00331866	soil	Proteobacteria	Alphaproteobacteria	Rhizobiales	Methyloligellaceae	Methyloligellaceae(uncult.)
ASV_10	NGK18.7.2_22a	0.0032526	soil	Actinobacteria	Actinobacteria	Frankiales	Geodermatophilaceae	Blastococcus
ASV_21	NGK18.1.2_21b	0.00324335	soil	Actinobacteria	Actinobacteria	Frankiales	Nakamurellaceae	Nakamurella
ASV_32	NGK18.7.2b_22b	0.00321722	soil	Proteobacteria	Alphaproteobacteria	Rhizobiales	Hyphomicrobiaceae	Hyphomicrobium
ASV_45	AlbaEH8.1_25a	0.0032137	soil	Actinobacteria	Actinobacteria	Micrococcales	Cellulomonadaceae	Cellulomonas
ASV_59	AlbaEH8.2_25b	0.00317082	soil	Gemmatimonadetes	Gemmatimonadetes	Gemmatimonadales	Gemmatimonadaceae	Gemmatimonadaceae(uncult.)
ASV_22	AlbaEH7.1_26a	0.00316501	soil	Proteobacteria	Alphaproteobacteria	Sphingomonadales	Sphingomonadaceae	Sphingomonas
ASV_26	AlbaEH8.1_25a	0.00316228	soil	Planctomycetes	Planctomycetacia	Pirellulales	Pirellulaceae	Pir4 lineage
ASV_48	AlbaEH8.2_25b	0.00313727	soil	Actinobacteria	Acidimicrobiia	Microtrichales	Ilumatobacteraceae	Ilumatobacter
ASV_26	NGKS.1.2_23b	0.00312879	soil	Planctomycetes	Planctomycetacia	Pirellulales	Pirellulaceae	Pir4 lineage
ASV_29	NGK18.7.2b_22b	0.0030693	soil	Actinobacteria	Actinobacteria	Pseudonocardiales	Pseudonocardiaceae	Actinomycetospora
ASV_40	AlbaEH8.1_25a	0.0030423	soil	Actinobacteria	Actinobacteria	Corynebacteriales	Mycobacteriaceae	Mycobacterium
ASV_22	AlbaEH7.2_26b	0.00287878	soil	Proteobacteria	Alphaproteobacteria	Sphingomonadales	Sphingomonadaceae	Sphingomonas
ASV_17	AlbaEH7.1_26a	0.00287728	soil	Actinobacteria	Actinobacteria	Propionibacteriales	Nocardioidaceae	Marmoricola
ASV_45	AlbaEH8.2_25b	0.00270107	soil	Actinobacteria	Actinobacteria	Micrococcales	Cellulomonadaceae	Cellulomonas
ASV_32	NGKS.1.1_23a	0.0026883	soil	Proteobacteria	Alphaproteobacteria	Rhizobiales	Hyphomicrobiaceae	Hyphomicrobium
ASV_40	AlbaEH8.2_25b	0.00266752	soil	Actinobacteria	Actinobacteria	Corynebacteriales	Mycobacteriaceae	Mycobacterium
ASV_26	NGKS.1.1_23a	0.00257706	soil	Planctomycetes	Planctomycetacia	Pirellulales	Pirellulaceae	Pir4 lineage
ASV_51	NGK18.1.1_21a	0.00255549	soil	Proteobacteria	Alphaproteobacteria	Rhizobiales	Devosiaceae	Devosia
ASV_39	NGKS.1.2_23b	0.00246255	soil	Proteobacteria	Alphaproteobacteria	Rhizobiales	Methyloligellaceae	Methyloligellaceae(uncult.)
ASV_39	AlbaEH8.1_25a	0.00245955	soil	Proteobacteria	Alphaproteobacteria	Rhizobiales	Methyloligellaceae	Methyloligellaceae(uncult.)
ASV_26	AlbaEH7.1_26a	0.00244569	soil	Planctomycetes	Planctomycetacia	Pirellulales	Pirellulaceae	Pir4 lineage
ASV_9	AlbaEH8.2_25b	0.00243264	soil	Bacteroidetes	Bacteroidia	Sphingobacteriales	Sphingobacteriaceae	Pedobacter
ASV_29	AlbaEH8.2_25b	0.00238231	soil	Actinobacteria	Actinobacteria	Pseudonocardiales	Pseudonocardiaceae	Actinomycetospora
ASV_59	AlbaEH8.1_25a	0.00233957	soil	Gemmatimonadetes	Gemmatimonadetes	Gemmatimonadales	Gemmatimonadaceae	Gemmatimonadaceae(uncult.)
ASV_26	AlbaEH8.2_25b	0.00206355	soil	Planctomycetes	Planctomycetacia	Pirellulales	Pirellulaceae	Pir4 lineage
ASV_10	AlbaEH7.2_26b	0.00203744	soil	Actinobacteria	Actinobacteria	Frankiales	Geodermatophilaceae	Blastococcus
ASV_21	NGK18.1.1_21a	0.00203685	soil	Actinobacteria	Actinobacteria	Frankiales	Nakamurellaceae	Nakamurella
ASV_5	AlbaEH7.1_26a	0.0020141	soil	Proteobacteria	Alphaproteobacteria	Azospirillales	Azospirillaceae	Skermanella
ASV_21	AlbaEH8.2_25b	0.00194611	soil	Actinobacteria	Actinobacteria	Frankiales	Nakamurellaceae	Nakamurella
ASV_12	AlbaEH7.2_26b	0.00192594	soil	Proteobacteria	Alphaproteobacteria	Sphingomonadales	Sphingomonadaceae	Sphingomonadaceae(uncult.)
ASV_32	AlbaEH7.2_26b	0.00185499	soil	Proteobacteria	Alphaproteobacteria	Rhizobiales	Hyphomicrobiaceae	Hyphomicrobium
ASV_32	NGK18.1.2_21b	0.00184359	soil	Proteobacteria	Alphaproteobacteria	Rhizobiales	Hyphomicrobiaceae	Hyphomicrobium
ASV_32	NGK18.7.2_22a	0.00183328	soil	Proteobacteria	Alphaproteobacteria	Rhizobiales	Hyphomicrobiaceae	Hyphomicrobium
ASV_45	NGK18.1.1_21a	0.00172567	soil	Actinobacteria	Actinobacteria	Micrococcales	Cellulomonadaceae	Cellulomonas
ASV_17	AlbaEH7.2_26b	0.00172321	soil	Actinobacteria	Actinobacteria	Propionibacteriales	Nocardioidaceae	Marmoricola
ASV_17	NGK18.1.1_21a	0.00170681	soil	Actinobacteria	Actinobacteria	Propionibacteriales	Nocardioidaceae	Marmoricola
ASV_21	AlbaEH8.1_25a	0.0017054	soil	Actinobacteria	Actinobacteria	Frankiales	Nakamurellaceae	Nakamurella
ASV_40	NGKS.1.2_23b	0.00169792	soil	Actinobacteria	Actinobacteria	Corynebacteriales	Mycobacteriaceae	Mycobacterium
ASV_127	NGK18.1.2_21b	0.00166151	soil	Firmicutes	Bacilli	Bacillales	Bacillaceae	Bacillus
ASV_39	NGK18.1.1_21a	0.0016408	soil	Proteobacteria	Alphaproteobacteria	Rhizobiales	Methyloligellaceae	Methyloligellaceae(uncult.)
ASV_20	AlbaEH7.2_26b	0.00162185	soil	Actinobacteria	Actinobacteria	Propionibacteriales	Nocardioidaceae	Nocardioides
ASV_32	AlbaEH8.2_25b	0.00161058	soil	Proteobacteria	Alphaproteobacteria	Rhizobiales	Hyphomicrobiaceae	Hyphomicrobium
ASV_32	NGK18.1.1_21a	0.00158422	soil	Proteobacteria	Alphaproteobacteria	Rhizobiales	Hyphomicrobiaceae	Hyphomicrobium
ASV_9	AlbaEH8.1_25a	0.0015083	soil	Bacteroidetes	Bacteroidia	Sphingobacteriales	Sphingobacteriaceae	Pedobacter
ASV_26	NGK18.7.2_22a	0.00147188	soil	Planctomycetes	Planctomycetacia	Pirellulales	Pirellulaceae	Pir4 lineage
ASV_32	NGKS.1.2_23b	0.00144492	soil	Proteobacteria	Alphaproteobacteria	Rhizobiales	Hyphomicrobiaceae	Hyphomicrobium
ASV_5	NGK18.1.1_21a	0.00142391	soil	Proteobacteria	Alphaproteobacteria	Azospirillales	Azospirillaceae	Skermanella
ASV_127	NGK18.7.2b_22b	0.00140522	soil	Firmicutes	Bacilli	Bacillales	Bacillaceae	Bacillus
ASV_59	NGK18.7.2b_22b	0.00133126	soil	Gemmatimonadetes	Gemmatimonadetes	Gemmatimonadales	Gemmatimonadaceae	Gemmatimonadaceae(uncult.)
ASV_127	NGK18.7.2_22a	0.00130104	soil	Firmicutes	Bacilli	Bacillales	Bacillaceae	Bacillus
ASV_40	NGKS.1.1_23a	0.0012978	soil	Actinobacteria	Actinobacteria	Corynebacteriales	Mycobacteriaceae	Mycobacterium
ASV_45	AlbaEH7.2_26b	0.00125693	soil	Actinobacteria	Actinobacteria	Micrococcales	Cellulomonadaceae	Cellulomonas
ASV_5	AlbaEH7.2_26b	0.00119611	soil	Proteobacteria	Alphaproteobacteria	Azospirillales	Azospirillaceae	Skermanella
ASV_29	AlbaEH8.1_25a	0.00115693	soil	Actinobacteria	Actinobacteria	Pseudonocardiales	Pseudonocardiaceae	Actinomycetospora
ASV_45	NGKS.1.2_23b	0.00114694	soil	Actinobacteria	Actinobacteria	Micrococcales	Cellulomonadaceae	Cellulomonas
ASV_29	AlbaEH7.2_26b	0.00107447	soil	Actinobacteria	Actinobacteria	Pseudonocardiales	Pseudonocardiaceae	Actinomycetospora
ASV_59	NGK18.1.2_21b	0.00102422	soil	Gemmatimonadetes	Gemmatimonadetes	Gemmatimonadales	Gemmatimonadaceae	Gemmatimonadaceae(uncult.)
ASV_21	NGKS.1.1_23a	0.000945539	soil	Actinobacteria	Actinobacteria	Frankiales	Nakamurellaceae	Nakamurella
ASV_21	AlbaEH7.2_26b	0.000932562	soil	Actinobacteria	Actinobacteria	Frankiales	Nakamurellaceae	Nakamurella
ASV_48	AlbaEH7.2_26b	0.000932562	soil	Actinobacteria	Acidimicrobiia	Microtrichales	Ilumatobacteraceae	Ilumatobacter
ASV_26	NGK18.1.2_21b	0.000921795	soil	Planctomycetes	Planctomycetacia	Pirellulales	Pirellulaceae	Pir4 lineage
ASV_16	AlbaEH8.1_25a	0.000899835	soil	Actinobacteria	Actinobacteria	Streptomycetales	Streptomycetaceae	Streptomyces
ASV_26	AlbaEH7.2_26b	0.000861606	soil	Planctomycetes	Planctomycetacia	Pirellulales	Pirellulaceae	Pir4 lineage
ASV_32	AlbaEH8.1_25a	0.000814137	soil	Proteobacteria	Alphaproteobacteria	Rhizobiales	Hyphomicrobiaceae	Hyphomicrobium
ASV_20	NGKS.1.2_23b	0.000789927	soil	Actinobacteria	Actinobacteria	Propionibacteriales	Nocardioidaceae	Nocardioides
ASV_5	NGKS.1.1_23a	0.000787949	soil	Proteobacteria	Alphaproteobacteria	Azospirillales	Azospirillaceae	Skermanella
ASV_29	NGK18.1.2_21b	0.000773853	soil	Actinobacteria	Actinobacteria	Pseudonocardiales	Pseudonocardiaceae	Actinomycetospora
ASV_59	NGK18.7.2_22a	0.000735942	soil	Gemmatimonadetes	Gemmatimonadetes	Gemmatimonadales	Gemmatimonadaceae	Gemmatimonadaceae(uncult.)
ASV_21	NGKS.1.2_23b	0.000699971	soil	Actinobacteria	Actinobacteria	Frankiales	Nakamurellaceae	Nakamurella
ASV_5	NGKS.1.2_23b	0.000694349	soil	Proteobacteria	Alphaproteobacteria	Azospirillales	Azospirillaceae	Skermanella
ASV_127	NGK18.1.1_21a	0.000678951	soil	Firmicutes	Bacilli	Bacillales	Bacillaceae	Bacillus
ASV_29	NGK18.7.2_22a	0.000676803	soil	Actinobacteria	Actinobacteria	Pseudonocardiales	Pseudonocardiaceae	Actinomycetospora
ASV_46	NGK18.1.1_21a	0.000603512	soil	Actinobacteria	Actinobacteria	Pseudonocardiales	Pseudonocardiaceae	Pseudonocardia
ASV_48	NGKS.1.2_23b	0.000595959	soil	Actinobacteria	Acidimicrobiia	Microtrichales	Ilumatobacteraceae	Ilumatobacter
ASV_16	AlbaEH8.2_25b	0.000536859	soil	Actinobacteria	Actinobacteria	Streptomycetales	Streptomycetaceae	Streptomyces
ASV_51	NGK18.1.2_21b	0.000523489	soil	Proteobacteria	Alphaproteobacteria	Rhizobiales	Devosiaceae	Devosia
ASV_12	NGK18.1.1_21a	0.000518643	soil	Proteobacteria	Alphaproteobacteria	Sphingomonadales	Sphingomonadaceae	Sphingomonadaceae(uncult.)
ASV_17	NGKS.1.2_23b	0.000508814	soil	Actinobacteria	Actinobacteria	Propionibacteriales	Nocardioidaceae	Marmoricola
ASV_45	NGKS.1.1_23a	0.000500579	soil	Actinobacteria	Actinobacteria	Micrococcales	Cellulomonadaceae	Cellulomonas
ASV_7	NGK18.1.1_21a	0.000490353	soil	Proteobacteria	Gammaproteobacteria	Diplorickettsiales	Diplorickettsiaceae	Rickettsiella
ASV_26	NGK18.7.2b_22b	0.000480734	soil	Planctomycetes	Planctomycetacia	Pirellulales	Pirellulaceae	Pir4 lineage
ASV_11	NGK18.1.1_21a	0.000433774	soil	Proteobacteria	Alphaproteobacteria	Rhizobiales	Beijerinckiaceae	Microvirga
ASV_51	NGK18.7.2_22a	0.000407396	soil	Proteobacteria	Alphaproteobacteria	Rhizobiales	Devosiaceae	Devosia
ASV_7	AlbaEH8.2_25b	0.000385867	soil	Proteobacteria	Gammaproteobacteria	Diplorickettsiales	Diplorickettsiaceae	Rickettsiella
ASV_48	NGKS.1.1_23a	0.00038007	soil	Actinobacteria	Acidimicrobiia	Microtrichales	Ilumatobacteraceae	Ilumatobacter
ASV_48	NGK18.1.1_21a	0.000367765	soil	Actinobacteria	Acidimicrobiia	Microtrichales	Ilumatobacteraceae	Ilumatobacter
ASV_1	AlbaEH8.1_25a	0.000342794	soil	Cyanobacteria	Oxyphotobacteria	Nostocales	Phormidiaceae	Tychonema CCAP 1459-11B
ASV_1	NGK18.1.1_21a	0.000339475	soil	Cyanobacteria	Oxyphotobacteria	Nostocales	Phormidiaceae	Tychonema CCAP 1459-11B
ASV_1	NGK18.7.2_22a	0.000328545	soil	Cyanobacteria	Oxyphotobacteria	Nostocales	Phormidiaceae	Tychonema CCAP 1459-11B
ASV_20	NGKS.1.1_23a	0.00031518	soil	Actinobacteria	Actinobacteria	Propionibacteriales	Nocardioidaceae	Nocardioides
ASV_46	NGKS.1.2_23b	0.000314846	soil	Actinobacteria	Actinobacteria	Pseudonocardiales	Pseudonocardiaceae	Pseudonocardia
ASV_10	NGKS.1.2_23b	0.000309224	soil	Actinobacteria	Actinobacteria	Frankiales	Geodermatophilaceae	Blastococcus
ASV_12	NGKS.1.2_23b	0.000295169	soil	Proteobacteria	Alphaproteobacteria	Sphingomonadales	Sphingomonadaceae	Sphingomonadaceae(uncult.)
ASV_11	NGKS.1.2_23b	0.000292357	soil	Proteobacteria	Alphaproteobacteria	Rhizobiales	Beijerinckiaceae	Microvirga
ASV_9	NGK18.7.2_22a	0.000282549	soil	Bacteroidetes	Bacteroidia	Sphingobacteriales	Sphingobacteriaceae	Pedobacter
ASV_16	NGKS.1.1_23a	0.0002781	soil	Actinobacteria	Actinobacteria	Streptomycetales	Streptomycetaceae	Streptomyces
ASV_17	NGKS.1.1_23a	0.00025029	soil	Actinobacteria	Actinobacteria	Propionibacteriales	Nocardioidaceae	Marmoricola
ASV_46	NGKS.1.1_23a	0.00025029	soil	Actinobacteria	Actinobacteria	Pseudonocardiales	Pseudonocardiaceae	Pseudonocardia
ASV_16	NGKS.1.2_23b	0.000210835	soil	Actinobacteria	Actinobacteria	Streptomycetales	Streptomycetaceae	Streptomyces
ASV_10	NGK18.1.1_21a	0.000207457	soil	Actinobacteria	Actinobacteria	Frankiales	Geodermatophilaceae	Blastococcus
ASV_9	NGK18.1.2_21b	0.000193463	soil	Bacteroidetes	Bacteroidia	Sphingobacteriales	Sphingobacteriaceae	Pedobacter
ASV_127	NGKS.1.2_23b	0.000160234	soil	Firmicutes	Bacilli	Bacillales	Bacillaceae	Bacillus
ASV_127	NGKS.1.1_23a	0.00015759	soil	Firmicutes	Bacilli	Bacillales	Bacillaceae	Bacillus
ASV_9	NGK18.1.1_21a	0.000150878	soil	Bacteroidetes	Bacteroidia	Sphingobacteriales	Sphingobacteriaceae	Pedobacter
ASV_11	NGKS.1.1_23a	0.00013905	soil	Proteobacteria	Alphaproteobacteria	Rhizobiales	Beijerinckiaceae	Microvirga
ASV_51	AlbaEH8.1_25a	0.000137118	soil	Proteobacteria	Alphaproteobacteria	Rhizobiales	Devosiaceae	Devosia
ASV_1	NGK18.1.2_21b	0.000113802	soil	Cyanobacteria	Oxyphotobacteria	Nostocales	Phormidiaceae	Tychonema CCAP 1459-11B
ASV_51	NGKS.1.2_23b	9.27672e-05	soil	Proteobacteria	Alphaproteobacteria	Rhizobiales	Devosiaceae	Devosia
ASV_1	AlbaEH8.2_25b	6.71073e-05	soil	Cyanobacteria	Oxyphotobacteria	Nostocales	Phormidiaceae	Tychonema CCAP 1459-11B
ASV_1	NGKS.1.1_23a	6.48899e-05	soil	Cyanobacteria	Oxyphotobacteria	Nostocales	Phormidiaceae	Tychonema CCAP 1459-11B
ASV_7	NGKS.1.1_23a	6.48899e-05	soil	Proteobacteria	Gammaproteobacteria	Diplorickettsiales	Diplorickettsiaceae	Rickettsiella
ASV_24	NGK18.7.2_22a	5.91382e-05	soil	Actinobacteria	Actinobacteria	Propionibacteriales	Nocardioidaceae	Aeromicrobium
ASV_7	NGKS.1.2_23b	5.06003e-05	soil	Proteobacteria	Gammaproteobacteria	Diplorickettsiales	Diplorickettsiaceae	Rickettsiella
ASV_7	NGK18.7.2_22a	1.97127e-05	soil	Proteobacteria	Gammaproteobacteria	Diplorickettsiales	Diplorickettsiaceae	Rickettsiella
ASV_10	AlbaEH7.1_26a	0	soil	Actinobacteria	Actinobacteria	Frankiales	Geodermatophilaceae	Blastococcus
ASV_10	NGKS.1.1_23a	0	soil	Actinobacteria	Actinobacteria	Frankiales	Geodermatophilaceae	Blastococcus
ASV_16	AlbaEH7.1_26a	0	soil	Actinobacteria	Actinobacteria	Streptomycetales	Streptomycetaceae	Streptomyces
ASV_16	AlbaEH7.2_26b	0	soil	Actinobacteria	Actinobacteria	Streptomycetales	Streptomycetaceae	Streptomyces
ASV_16	NGK18.7.2b_22b	0	soil	Actinobacteria	Actinobacteria	Streptomycetales	Streptomycetaceae	Streptomyces
ASV_16	NGK18.1.1_21a	0	soil	Actinobacteria	Actinobacteria	Streptomycetales	Streptomycetaceae	Streptomyces
ASV_16	NGK18.7.2_22a	0	soil	Actinobacteria	Actinobacteria	Streptomycetales	Streptomycetaceae	Streptomyces
ASV_16	NGK18.1.2_21b	0	soil	Actinobacteria	Actinobacteria	Streptomycetales	Streptomycetaceae	Streptomyces
ASV_20	AlbaEH7.1_26a	0	soil	Actinobacteria	Actinobacteria	Propionibacteriales	Nocardioidaceae	Nocardioides
ASV_20	NGK18.1.1_21a	0	soil	Actinobacteria	Actinobacteria	Propionibacteriales	Nocardioidaceae	Nocardioides
ASV_21	AlbaEH7.1_26a	0	soil	Actinobacteria	Actinobacteria	Frankiales	Nakamurellaceae	Nakamurella
ASV_24	NGKS.1.2_23b	0	soil	Actinobacteria	Actinobacteria	Propionibacteriales	Nocardioidaceae	Aeromicrobium
ASV_24	NGKS.1.1_23a	0	soil	Actinobacteria	Actinobacteria	Propionibacteriales	Nocardioidaceae	Aeromicrobium
ASV_24	NGK18.7.2b_22b	0	soil	Actinobacteria	Actinobacteria	Propionibacteriales	Nocardioidaceae	Aeromicrobium
ASV_24	NGK18.1.1_21a	0	soil	Actinobacteria	Actinobacteria	Propionibacteriales	Nocardioidaceae	Aeromicrobium
ASV_24	NGK18.1.2_21b	0	soil	Actinobacteria	Actinobacteria	Propionibacteriales	Nocardioidaceae	Aeromicrobium
ASV_24	AlbaEH7.2_26b	0	soil	Actinobacteria	Actinobacteria	Propionibacteriales	Nocardioidaceae	Aeromicrobium
ASV_24	AlbaEH8.2_25b	0	soil	Actinobacteria	Actinobacteria	Propionibacteriales	Nocardioidaceae	Aeromicrobium
ASV_24	AlbaEH7.1_26a	0	soil	Actinobacteria	Actinobacteria	Propionibacteriales	Nocardioidaceae	Aeromicrobium
ASV_24	AlbaEH8.1_25a	0	soil	Actinobacteria	Actinobacteria	Propionibacteriales	Nocardioidaceae	Aeromicrobium
ASV_29	AlbaEH7.1_26a	0	soil	Actinobacteria	Actinobacteria	Pseudonocardiales	Pseudonocardiaceae	Actinomycetospora
ASV_29	NGKS.1.1_23a	0	soil	Actinobacteria	Actinobacteria	Pseudonocardiales	Pseudonocardiaceae	Actinomycetospora
ASV_29	NGKS.1.2_23b	0	soil	Actinobacteria	Actinobacteria	Pseudonocardiales	Pseudonocardiaceae	Actinomycetospora
ASV_29	NGK18.1.1_21a	0	soil	Actinobacteria	Actinobacteria	Pseudonocardiales	Pseudonocardiaceae	Actinomycetospora
ASV_38	AlbaEH7.2_26b	0	soil	Actinobacteria	Actinobacteria	Micrococcales	Promicromonosporaceae	Cellulosimicrobium
ASV_38	AlbaEH8.2_25b	0	soil	Actinobacteria	Actinobacteria	Micrococcales	Promicromonosporaceae	Cellulosimicrobium
ASV_38	AlbaEH7.1_26a	0	soil	Actinobacteria	Actinobacteria	Micrococcales	Promicromonosporaceae	Cellulosimicrobium
ASV_38	AlbaEH8.1_25a	0	soil	Actinobacteria	Actinobacteria	Micrococcales	Promicromonosporaceae	Cellulosimicrobium
ASV_38	NGK18.1.2_21b	0	soil	Actinobacteria	Actinobacteria	Micrococcales	Promicromonosporaceae	Cellulosimicrobium
ASV_38	NGK18.7.2_22a	0	soil	Actinobacteria	Actinobacteria	Micrococcales	Promicromonosporaceae	Cellulosimicrobium
ASV_38	NGK18.1.1_21a	0	soil	Actinobacteria	Actinobacteria	Micrococcales	Promicromonosporaceae	Cellulosimicrobium
ASV_38	NGKS.1.1_23a	0	soil	Actinobacteria	Actinobacteria	Micrococcales	Promicromonosporaceae	Cellulosimicrobium
ASV_38	NGK18.7.2b_22b	0	soil	Actinobacteria	Actinobacteria	Micrococcales	Promicromonosporaceae	Cellulosimicrobium
ASV_38	NGKS.1.2_23b	0	soil	Actinobacteria	Actinobacteria	Micrococcales	Promicromonosporaceae	Cellulosimicrobium
ASV_45	AlbaEH7.1_26a	0	soil	Actinobacteria	Actinobacteria	Micrococcales	Cellulomonadaceae	Cellulomonas
ASV_48	AlbaEH7.1_26a	0	soil	Actinobacteria	Acidimicrobiia	Microtrichales	Ilumatobacteraceae	Ilumatobacter
ASV_9	AlbaEH7.2_26b	0	soil	Bacteroidetes	Bacteroidia	Sphingobacteriales	Sphingobacteriaceae	Pedobacter
ASV_9	AlbaEH7.1_26a	0	soil	Bacteroidetes	Bacteroidia	Sphingobacteriales	Sphingobacteriaceae	Pedobacter
ASV_9	NGK18.7.2b_22b	0	soil	Bacteroidetes	Bacteroidia	Sphingobacteriales	Sphingobacteriaceae	Pedobacter
ASV_1	AlbaEH7.1_26a	0	soil	Cyanobacteria	Oxyphotobacteria	Nostocales	Phormidiaceae	Tychonema CCAP 1459-11B
ASV_1	NGKS.1.2_23b	0	soil	Cyanobacteria	Oxyphotobacteria	Nostocales	Phormidiaceae	Tychonema CCAP 1459-11B
ASV_1	NGK18.7.2b_22b	0	soil	Cyanobacteria	Oxyphotobacteria	Nostocales	Phormidiaceae	Tychonema CCAP 1459-11B
ASV_1	AlbaEH7.2_26b	0	soil	Cyanobacteria	Oxyphotobacteria	Nostocales	Phormidiaceae	Tychonema CCAP 1459-11B
ASV_59	NGKS.1.2_23b	0	soil	Gemmatimonadetes	Gemmatimonadetes	Gemmatimonadales	Gemmatimonadaceae	Gemmatimonadaceae(uncult.)
ASV_59	NGKS.1.1_23a	0	soil	Gemmatimonadetes	Gemmatimonadetes	Gemmatimonadales	Gemmatimonadaceae	Gemmatimonadaceae(uncult.)
ASV_59	NGK18.1.1_21a	0	soil	Gemmatimonadetes	Gemmatimonadetes	Gemmatimonadales	Gemmatimonadaceae	Gemmatimonadaceae(uncult.)
ASV_26	NGK18.1.1_21a	0	soil	Planctomycetes	Planctomycetacia	Pirellulales	Pirellulaceae	Pir4 lineage
ASV_12	NGKS.1.1_23a	0	soil	Proteobacteria	Alphaproteobacteria	Sphingomonadales	Sphingomonadaceae	Sphingomonadaceae(uncult.)
ASV_51	AlbaEH7.2_26b	0	soil	Proteobacteria	Alphaproteobacteria	Rhizobiales	Devosiaceae	Devosia
ASV_51	AlbaEH8.2_25b	0	soil	Proteobacteria	Alphaproteobacteria	Rhizobiales	Devosiaceae	Devosia
ASV_51	AlbaEH7.1_26a	0	soil	Proteobacteria	Alphaproteobacteria	Rhizobiales	Devosiaceae	Devosia
ASV_51	NGKS.1.1_23a	0	soil	Proteobacteria	Alphaproteobacteria	Rhizobiales	Devosiaceae	Devosia
ASV_51	NGK18.7.2b_22b	0	soil	Proteobacteria	Alphaproteobacteria	Rhizobiales	Devosiaceae	Devosia
ASV_7	AlbaEH8.1_25a	0	soil	Proteobacteria	Gammaproteobacteria	Diplorickettsiales	Diplorickettsiaceae	Rickettsiella
ASV_7	AlbaEH7.2_26b	0	soil	Proteobacteria	Gammaproteobacteria	Diplorickettsiales	Diplorickettsiaceae	Rickettsiella
ASV_7	AlbaEH7.1_26a	0	soil	Proteobacteria	Gammaproteobacteria	Diplorickettsiales	Diplorickettsiaceae	Rickettsiella
ASV_7	NGK18.7.2b_22b	0	soil	Proteobacteria	Gammaproteobacteria	Diplorickettsiales	Diplorickettsiaceae	Rickettsiella
ASV_7	NGK18.1.2_21b	0	soil	Proteobacteria	Gammaproteobacteria	Diplorickettsiales	Diplorickettsiaceae	Rickettsiella
